# Supplementary material for: The Prognostic Value of Bone Morphogenetic Proteins and Their Receptors in Lung Adenocarcinoma
Source: Front Oncol. 2021 Oct 22;11:608239. doi: 10.3389/fonc.2021.608239 (PMC8569625; doi:10.3389/fonc.2021.608239)
Supplement: Supplementary Table S1 — The expression matrix of 11 BMPs and 7 BMPRs in the dataset combining TCGA-LUAD and GTEx-LUNG. [file DataSheet_1.csv]

	ACVR1	ACVR2A	ACVR2B	ACVRL1	BMP2	BMP3	BMP4	BMP5	BMP6	BMP7	BMP8A	BMP8B	BMPR1A	BMPR1B	BMPR2	GDF10	GDF5	GDF7	sample_type
TCGA-97-7938-01A	11.5497791026429	9.43252722657699	9.41390491055185	8.79343369613319	13.4203783134636	13.0770504744714	10.0960865779179	9.05680543249937	7.54596169177887	8.39920064142538	3.72780896311409	8.27950419220971	10.8463873321448	8.47803505063148	12.7596050978187	7.45717853223055	4.14142432882323	7.91779398980654	T
TCGA-55-7574-01A	10.6865051499745	8.97621042275572	9.6705676620122	10.9038141902171	11.3613825713723	6.87313734328619	7.87864192563235	8.86910025041173	7.57392953075136	4.52755074338061	5.81099239953595	8.61608290121683	9.75759685557893	5.39136124640928	12.2251503131271	6.64835370096434	3.09761326399565	6.90840170458598	T
TCGA-05-4250-01A	11.5531633893502	8.85933704338913	8.68251818649916	10.4201756453985	10.8096907134653	9.94861106724215	8.8771824268181	7.01750458628078	5.53523718456714	5.43767718004862	6.71172589974282	9.04545008880894	9.91283718045723	5.01843053140788	11.9959492841697	5.41113109709243	3.46834123362634	4.65099351088011	T
TCGA-55-6979-11A	10.6230620481201	9.27565052033274	8.85323259208372	11.2949127561137	12.9221091817683	9.9203691314239	8.68128767391358	9.5257453653442	8.85850502167873	7.57742213698787	3.54724253008775	6.99691435001587	10.3472961644705	6.44009937240337	12.6021906975483	8.94966048218832	5.1240341661031	5.9693663978867	N
TCGA-95-A4VK-01A	11.1270511952781	9.14882295108283	9.62468939755945	10.0308391149709	9.02485492319213	6.43823911897718	8.14154623286576	6.61077102864949	8.56133640996342	7.69579537942229	5.06280216351274	7.8930461682509	9.7695984388808	8.15575930640058	11.4459286243456	5.43646010492731	2.65680301489338	6.37160538915503	T
TCGA-97-A4M6-01A	11.4378168815577	9.87717218569835	8.48125131936934	10.2523256413234	8.38993130830712	10.7210846697221	9.85105774420912	10.7389672722654	7.70647904829261	8.05408073697581	5.69367184296181	7.43386641599486	9.9101806903213	5.44318408029492	11.9207989494897	8.11271863648531	5.24419743223906	6.78017106417507	T
TCGA-78-7155-01A	9.55275892511085	10.3465904981563	13.0003725081473	8.78076569485323	9.10902523449549	6.23314701919315	11.7187636870262	5.77882035269282	9.19598767557994	0.0011454753722795	6.81372058121048	7.93539269038303	10.9764389951461	6.00127028267512	11.0052676115576	5.77882035269282	1.13365317505667	4.53725791721537	T
TCGA-05-4402-01A	11.4513099370535	9.79870938752589	9.08341361477994	9.58258004963406	9.45278546730613	11.8079338432098	10.0080363402285	10.9773381890942	7.15410581485993	5.92407564982484	5.51287067573622	8.39766619997665	10.258963240746	8.62675404369731	12.0863156213702	6.0454536924609	6.15520131038602	7.02711915802616	T
TCGA-91-6831-11A	10.5818345723107	9.32982394566866	8.1782637309731	12.9116132513613	12.0467481290748	10.6095800970924	8.20179886588128	10.7261653120805	8.95288173376899	6.94173878584215	0.0011454753722795	7.36223365504005	10.8953713139118	8.51122546109251	14.4798356908259	9.72554238291461	4.49398011980466	5.56709194878263	N
TCGA-MP-A4T4-01A	11.0235529263698	8.06742579034692	8.56338329354195	10.2052507943914	10.0775071344896	7.41852884970372	8.0570991515765	6.81434536908642	8.15869063925106	6.46301615712545	6.26365745227256	6.92232998043182	8.8903384672855	6.53340493656745	11.4801368612034	5.43734378358444	6.79764874591111	5.38691120202604	T
TCGA-78-7535-01A	10.5516333547954	8.77721315789828	9.32290293049462	10.1556054890078	11.0198083117554	9.11430942223005	9.43523923387579	8.94021190948981	4.66512561905501	5.00539162734835	4.89293570676552	8.56361653136842	9.0769384103906	9.2468969280248	11.3060162400087	2.80114979984983	6.21299927813963	4.2893386196015	T
TCGA-55-8619-01A	10.5974571095897	9.06850632144616	8.53777102830874	11.8058362958308	9.97775507076362	9.02056454372705	10.7810157269907	9.12029753398331	8.09029313188282	8.21076247702666	4.02165445876304	7.014530968778	9.78901641320129	5.74755636224015	12.408146085585	8.6011671169193	5.08338724296671	6.43070813580587	T
TCGA-95-7567-01A	10.8544007581478	8.51664987209374	9.86511457441819	10.0414916584941	7.85891451586414	9.78431372171692	11.3234196349331	10.8299107128465	7.36533196709142	5.48172988225853	6.30818527620165	8.66968512989717	10.3467658294473	6.7125558061064	12.0693013262683	3.51966491133279	5.79553477854795	6.0786227528061	T
TCGA-49-6745-01A	11.2684056794949	8.63274164913878	8.94894086565227	10.6805497499401	9.10880895796287	8.95119541546771	8.42672906741636	9.37985789798537	6.59529741624704	7.04106391518963	6.20269326546324	8.3672776984434	10.2013101858506	6.05339630806774	12.407291481445	6.0791949179326	8.34259720484547	5.13791323553393	T
TCGA-44-6777-11A	10.7108098430646	9.1005837911953	8.50799662527429	12.9797466842611	10.7337393341709	10.5680749889223	10.4059496126096	10.2945218393614	9.80340318893215	8.11764826127272	3.32119072661042	7.58920035578329	10.2862415157637	7.94825771364778	13.218414899063	11.4722930962587	5.70391153111053	6.40074779606214	N
TCGA-MP-A4TI-01A	10.6354693093939	8.31210338593098	8.27793870954125	11.1864627988623	8.86367572263216	7.42707143518639	10.2418892374508	9.03562513085292	5.3934360897162	6.4203035064661	6.5965261210348	6.81908860989225	9.62800767893124	8.94894086565227	12.0857176742412	6.30451140358071	5.51124668194066	5.0130522116649	T
TCGA-44-3396-11A	10.7616293912061	8.90865208742487	8.44240056882297	13.3825641662891	11.395093585605	8.67654814141489	8.43334295821404	10.0612305286218	10.1528091443628	8.02487337298532	2.9884495250291	7.26736619994139	10.5373471426277	8.27158997049101	13.4531604547536	10.9674423965478	5.82169899012248	6.71119209353227	N
TCGA-50-6673-01A	11.5453292817419	9.17552195278096	9.65893913598673	10.7568093305103	8.71377759338507	9.2702643166266	8.09416747852298	8.90887269242663	7.48003155554888	6.86985525247019	6.16989544191277	8.61804876403304	9.81716621243513	5.60561041644146	12.4047769591536	7.20432023189158	6.09095787410357	6.47660758053875	T
TCGA-55-1592-01A	11.365520789941	9.53932494419477	8.82042502363509	10.1178816783818	9.33912499266719	9.38220808549338	9.73052366317018	8.57748175168136	6.77288630322874	6.94466750720653	5.37827709516991	8.57883797215708	9.46663836544964	6.75172159057279	12.1631881193661	6.30518010296256	2.92533658316622	7.29941066371261	T
TCGA-44-8117-01A	11.7022840965716	8.5042187638899	9.72855124294193	10.4210062411594	11.656692718004	8.10031813290917	9.36951807533887	10.4464994544327	7.21823744779218	4.81861518032344	6.94981730480774	10.0315416891345	10.4803549275615	5.47335073916369	11.8790232107506	6.21751484634937	4.48252163374676	8.50128634559513	T
TCGA-50-6594-01A	11.4720774843133	7.90993862089084	8.12638330603001	9.18068196705085	5.33399624883226	9.85230001334741	5.84912312974669	2.90422333499824	5.45041441949126	5.84912312974669	6.65805602194493	6.43598567530671	9.45909230980911	2.90422333499824	11.8395173052797	2.0216205339907	3.20406734387257	3.86914816667588	T
TCGA-62-8402-01A	10.8366048377138	9.27719280167676	9.59888001673044	9.40909676378036	9.15404974317684	6.63667575780358	6.75806281168371	4.83159057847076	7.54115227251231	7.09482128246657	6.22043381345722	8.08999396802242	9.58668279071848	8.42952348823433	11.9746640032464	3.44962655663302	2.74123941018023	4.77832858994214	T
TCGA-50-5045-01A	11.0021641414165	8.80569504142927	7.86327510481777	11.2651933569169	9.77533407554476	8.78287100495131	10.3537846918222	9.2312344303784	7.81703199269625	9.28769347286528	5.89513983445575	8.14414585262416	9.82957094559589	7.72747583084361	11.6709200310248	7.24041573317373	7.16230088497692	5.2083065396755	T
TCGA-J2-A4AD-01A	11.0951903061952	9.12434739013524	9.3430795492852	9.04565817220659	8.18854074573608	10.8741677968744	9.51856748156929	7.80855880968765	5.33111589223774	8.90957898560704	4.78416990360478	8.81486756955914	10.4483477444402	9.29911625699448	12.1206093517143	6.77163484844871	3.62315570454018	5.59058709474257	T
TCGA-4B-A93V-01A	10.9382057437604	9.06409407185534	8.91739688124442	9.5814720840123	9.87580837914161	5.96604171312437	8.01510571658967	9.5966046439326	12.8868610899812	3.35589646037069	5.4581254818236	7.29515117453256	9.22831589198779	8.04779543262451	10.7970659118348	2.45033680872547	1.96225977712465	2.64845398154677	T
TCGA-67-3770-01A	11.1200287354174	9.21638629003303	8.62934823678201	9.76769228182124	11.532985053933	10.0742112072561	8.09366998258998	8.89528358828215	5.25575161295678	7.11364599575368	3.90574016373829	8.59703935951305	10.6040522809012	5.31697062900526	11.6738451156802	8.18587536660107	7.23635064235544	7.49531608486272	T
TCGA-05-5715-01A	11.1553236018508	9.08636812942675	7.89874117069209	10.5057614910541	8.19816873101304	8.09634692654362	7.20085593577496	8.99810106082039	7.21856838363318	6.54814592536005	5.80111317430574	8.37187221141307	9.15508922519385	6.81879889692434	11.9301073613353	6.44345364434583	4.05724445144908	4.05724445144908	T
TCGA-50-8460-01A	10.4020559413082	9.45758294104445	8.74029422801927	11.0746427457329	8.4903287702144	6.92960242538182	7.58267098415893	8.6432520715135	8.33615732879867	6.75348705259415	3.84724208469977	7.02378036888328	9.67401525710836	5.16216079845618	11.8170405955444	6.00127028267512	6.39537911083062	5.35953934680897	T
TCGA-05-4249-01A	11.3728145492534	9.52932914054337	9.72117133473173	9.96943716212786	7.35485900038882	11.9283965794627	6.92046214310291	8.75231487853095	6.68370269003395	9.96593840004994	5.130040083234	8.13821477284932	10.1945190530089	7.51823350089982	12.5952253845517	6.22716357345192	4.79080809225371	4.35169939513456	T
TCGA-86-A4P8-01A	10.2116674242457	9.34772126998038	8.86305716296404	12.8226540721925	11.5554889384661	9.72801411944386	9.78516869536577	10.0669712582862	8.85890412799692	6.7588930389175	5.37799885216325	6.5733395568081	10.0728174822954	7.08625436890436	13.045045071512	9.54403969001662	6.33623842198627	6.93323896935979	T
TCGA-49-6742-11A	11.0789151444505	9.14674956678205	8.47403812344558	11.0781559873219	11.3861167953157	11.3867568421386	10.2492775663849	9.25648944382356	8.64637203882017	6.90810473032213	3.33388916808902	7.29790063877672	10.7417384569928	9.37965343980794	12.3430915587766	8.81327214647285	5.65759703335001	6.34810478181642	N
TCGA-55-A494-01A	11.2134580639312	9.11823120989513	10.2250956227063	9.48650315017309	9.15449244869979	6.22177716110533	8.60528321409229	7.50429869089541	5.9174602444428	5.89867569360294	6.28260609546118	9.37734106450284	10.1885372197747	8.20892995021196	11.749655147577	1.86973137320102	1.86973137320102	4.14931628989799	T
TCGA-50-5931-11A	10.5117881808002	9.05184075165021	7.95918134161182	13.0958429629575	12.7233951438847	10.0059521724882	8.47803505063148	9.16142295860276	9.62592692601129	7.2541584533662	3.21158141736982	8.04284439546563	10.8476164072569	8.00078811981797	13.8551735565116	9.37406146015051	5.7033901629451	7.03021003390588	N
TCGA-95-8494-01A	10.7778664212498	7.67861679481664	8.35361846524526	9.37500381937457	10.5151971509635	3.63827512930418	8.75611712420458	6.90785400609199	5.27766696948491	6.94950851226264	4.91271193051427	6.81819516296982	9.69946970700041	7.54840046961152	11.0976549466765	2.33811221379439	5.9226195762806	3.63827512930418	T
TCGA-55-7726-01A	12.1682725293417	10.174336117756	8.95245284933935	9.82146002884479	10.9123417047013	5.38810394984568	9.83902549908717	6.66253259570787	8.22248880420927	10.519610059437	6.82222026377721	9.6361146360327	10.5169034555028	8.33058423959818	13.1804586880029	3.76287618561344	3.76287618561344	3.16337231951555	T
TCGA-44-6147-11A	10.2886262271788	9.04481474198779	8.38915678675612	13.0096590769649	12.0702762781172	8.3979222143701	7.69667109598764	9.87331093962521	11.096495462334	7.05906360805029	4.33297536072692	7.79599920668493	10.4517369682173	7.56352923452311	13.4731904639274	9.8093399390417	5.58235560231365	5.78883513893187	N
TCGA-78-8660-01A	11.6395874376287	8.82724890386093	8.26840990539194	10.8996072126612	7.89331460094118	7.36825400263337	8.7275764193397	9.55032769357494	7.01487557267822	6.59844798828041	4.23419395493165	8.20132119128329	9.34791893559217	4.23419395493165	11.3431906613656	7.71108637959874	5.56709194878263	4.93100466312218	T
TCGA-49-4490-01A	11.1462688159539	9.61785494392929	9.13546796717656	10.1022303501629	8.67725583076679	11.5015932469278	10.0386426935162	8.14335633844704	6.52260946311695	9.5966046439326	5.24999013891563	8.2455191993066	10.0423386727765	6.86273727163353	11.508615413786	6.17893940571396	5.74412192394197	8.07252817607527	T
TCGA-05-4410-01A	11.64172914525	8.53297402385033	9.56661959498849	9.59269168786612	9.46433888815284	12.1278332562617	7.67147893748345	8.35651571243392	8.32240862433695	8.65777790958398	4.72735894975829	8.82822944753495	9.36951807533887	9.13546796717656	12.328156081448	6.90101440550459	3.92419813603887	7.72269530918236	T
TCGA-44-2659-01A	11.0395274390727	8.98946872192475	9.00654934923744	10.5303772430537	10.3523777195903	11.4239602394853	8.78670438575239	10.1114055835901	8.628886332697	6.71393725022775	5.98344031588815	8.70275007120826	9.6273007342704	8.63420124409921	12.1932831416028	7.51739017046818	5.47372393511971	6.9175086695849	T
TCGA-78-7633-01A	11.2964978025978	9.41815717864798	8.94322251927106	11.3318567813395	9.5170782590743	7.79009127946573	8.22645973631974	7.21405384621814	12.8524534161155	4.26109887812072	6.25934526118334	8.32443864866863	10.3773992468931	4.71868598449657	12.2966806169312	7.04209276652561	2.90583516894799	6.38194661742339	T
TCGA-55-8299-01A	10.7695516596558	9.12309545288286	8.77483220290198	12.0665024313842	8.95998381940282	8.74609212161818	9.85879749416672	9.86373747128094	7.47332875254085	5.35290168868085	5.63578943752819	7.3377502766053	9.9661289567788	7.20170036190235	12.1094035466579	6.24560486722256	4.56828083324643	5.45876620747032	T
TCGA-67-6217-01A	10.9061034443066	9.01336270943757	8.59141482238081	9.6694700606494	7.30075888369495	11.5166254224147	8.85463765275512	10.538017042353	7.22590683608873	6.80533809664305	5.29454957992311	7.79361420518043	9.9763836085818	6.34339766642663	12.0058007142321	7.22590683608873	5.72145825080826	4.99808180712128	T
TCGA-67-3774-01A	10.6178426921099	9.49198410835869	8.62335897639788	10.6287502311229	10.0576270364187	7.7574505112502	5.78151574322623	9.76190943848057	10.2274776468639	7.53382842472704	4.67504834300295	8.83544157757071	10.3837890041642	6.06777685528192	11.9995920656327	8.66874027297292	3.59571988973047	5.52692543028196	T
TCGA-MP-A4T6-01A	11.0081454038561	8.8425874646321	8.93952903413872	9.03410036784976	8.62980220112795	8.47281389452935	5.53456207212683	8.84000691675507	5.69483377704561	6.69283966470428	6.8031370143774	9.97552895976457	8.85052890581191	9.36814158856609	10.7986203788696	4.60977820987085	5.23496500945983	5.76853703961186	T
TCGA-50-5942-01A	10.8918662074758	9.95910993357508	9.1610515141038	9.68888402651293	11.8378977230509	11.8279816166366	9.19636504781705	9.53511305715638	7.85597371669108	9.23345788537147	3.2593332287001	8.36086434384962	10.4283585779542	6.78710414074282	12.8238709907878	9.43847529067263	4.33602307855503	5.41594739569684	T
TCGA-55-6969-11A	10.6290911853509	9.39334796679469	8.72953087360793	12.1737775310612	11.7282076375406	10.5632895168391	8.35093266157483	10.2548857196465	9.23547882013159	7.49312939964659	4.38966728006514	7.22142845394043	10.4377528787886	6.33157199597772	12.8688998046356	9.73438289505268	3.74729315355391	6.275544554607	N
TCGA-86-8280-01A	10.7263208572285	8.62980220112795	8.46798774106677	10.3633920444117	7.87688638679021	11.0132323743469	11.2485431244077	9.62319354823549	7.68993165012659	8.15076632248457	5.43931706571578	7.02642705066806	9.60031388735517	7.85122583744837	11.6376747921555	7.85891451586414	5.92293977675952	6.27239940525065	T
TCGA-49-6761-11A	10.3743854608279	9.4032256936607	8.69252147935459	13.3946782075536	11.1406372382547	10.0671428285925	9.89627341423267	10.0416615867781	9.71400970471558	6.64945329051675	1.38399251031116	6.75702700620106	10.5062613155335	8.51282073474214	13.8551735565116	10.3976933626614	6.43242345551423	5.9681581645104	N
TCGA-44-7662-01A	10.9901826825553	8.75822909735711	8.65295511975303	10.7395150280196	9.34678672825236	9.21410965015355	9.45525109592418	3.22335590318328	6.78088402583914	5.24130429041697	7.28668430716731	8.64900608115158	9.61876517961162	7.92571830118404	11.8368381432145	3.86299402504938	6.9207748072765	3.64557667676394	T
TCGA-78-7146-01A	11.0208770356082	9.42698415174689	9.9024496270032	9.40069640415046	7.11283973198349	5.33051339978696	9.62522828042935	8.57292970345157	3.99058860135636	10.4249195506633	4.29677523631518	8.36344710341879	10.4039111982091	9.43312625374978	11.3393277138944	5.37388847196002	7.52167165240051	2.70818204330014	T
TCGA-97-8179-01A	10.5332569007017	8.70570389005723	9.26988180119918	11.2157737579668	10.6188067870237	9.22773831893934	9.70481720635801	7.50732891501482	6.91915397612246	5.49387478609934	4.38550616161437	5.4691948613655	9.81931825939636	6.77507117129967	11.6709200310248	7.95467932519051	4.89293570676552	7.09994339366294	T
TCGA-55-7570-01A	9.58833895757754	8.14582277262548	9.19636504781705	9.31111001347283	7.04508039649962	6.51686988624564	13.5788613998133	10.7599098538091	10.7942990369941	10.4240552509655	3.00125854411404	7.6863277450116	10.4648034861023	6.10792865381086	11.2880991218818	7.38039911225856	2.32068913231494	4.23733240997795	T
TCGA-50-5072-01A	10.8793310294434	8.66968512989717	9.2702643166266	10.177756627355	9.11515783587962	6.25025182177395	8.63702573611586	8.06126340575142	8.38022690794624	10.8084846347445	5.7780456255175	8.86958605333542	9.85428799373428	9.48191481285867	11.9143253917894	5.98990797435469	2.68827596230723	5.81787736543036	T
TCGA-49-AAQV-01A	10.649131682116	8.59647344647297	8.1809632945236	9.16516011473433	7.5424210472891	9.79920642997724	7.62459911468132	9.29709769843376	5.7699315234949	7.99936020384814	5.41478920472224	7.92741553770958	9.44589954495263	6.84093516547848	10.656009021194	4.52838047209898	4.70290339585066	4.46649334326079	T
TCGA-86-8671-01A	10.5976168736429	9.17472618604662	9.18296502962659	11.266212930948	8.46306036785325	9.95910993357508	9.59059531345754	9.06850632144616	7.59306836940389	7.82782591350578	5.25575161295678	7.99566735629191	9.41509895694726	5.13165709877409	11.8699739568142	8.06182901132153	6.12938989795237	6.54144154110477	T
TCGA-91-6829-01A	10.8290371193237	9.2801356546172	9.90525698963422	10.5244850130842	8.40780480127687	8.42213631280442	8.72996897668307	10.6308280377327	8.4030763447376	2.69488337279858	6.88738056927585	9.55796860454252	10.4569325445219	7.66131250779973	12.5290962394966	6.10427500922545	6.79917957179155	7.66675590304504	T
TCGA-78-7537-01A	10.874345522438	9.48708000911882	9.01521309741136	10.41197753942	10.1492828574224	11.7845512915155	8.03940938165232	7.66420616191985	10.6189768187373	6.70788716430695	3.73507290015316	7.63704495163719	10.3360490493096	6.1066075788148	11.9796229368411	7.29314441673529	6.49345173130822	3.99227641256159	T
TCGA-91-8497-01A	11.0890320669172	9.38877979148598	8.88992051899941	10.8964301189821	10.1866548378366	11.5735008957979	9.89817015126451	10.481732430158	9.84806046452382	7.84500609965262	5.68330138798357	7.91728135061512	9.94102883236698	6.22716357345192	12.000758204499	8.75255319493396	4.91986233866986	6.55519034392088	T
TCGA-69-7973-01A	10.2141123674958	8.44369326359247	9.11534880775468	9.98358796702869	9.47529001107979	7.62259302478711	6.94057685877794	9.76441228715082	7.73670011535929	4.00911275753911	7.25376790676124	8.77698226726328	9.93157487184297	7.33279591051495	11.8099871575031	8.29688953477286	2.3010056228197	2.59891421529491	T
TCGA-NJ-A55A-01A	10.7351498366447	9.19538836121894	8.40669169633147	9.63702896135283	9.17472618604662	9.43929732904187	8.72072194724525	8.87248111207788	7.25045299926907	7.54682352127552	3.95791653310779	6.46830914489641	9.74609833443045	9.60453053194827	11.9233475657348	7.07765962542252	4.45360005390015	6.83696529728724	T
TCGA-91-6849-01A	11.2064441520387	8.82635505222427	8.73709208339728	8.96371060637711	10.8724099103144	8.39717025797906	7.75590717872664	8.53004194536743	9.81025713274861	5.51002942589155	3.810774456425	5.37728275148043	9.75741912685162	4.58802764014217	11.0536251000288	6.58963516356639	5.44518033440501	5.69449063491507	T
TCGA-49-AAR9-01A	11.6245626722028	8.43890278116762	8.85870340198541	9.40455690361474	10.2630500129982	9.84080355542563	9.34885314191919	1.89195232688319	9.62229711522036	7.14697779009818	6.58249391393065	9.22166017298891	10.3104225104665	9.85604860583151	11.4278304652992	6.417820045998	0.0011454753722795	3.81862596264069	T
TCGA-97-7552-01A	10.9970251557454	9.9706539510317	8.62020911165906	10.4056047868503	10.4457969582688	8.92067598057598	9.5966046439326	9.77712537860418	8.33666702649323	8.89145215180488	3.80343448381759	8.14183800147033	10.2146117172349	7.76356701047999	12.5337160230166	7.45717853223055	3.9592563512127	6.6387255273106	T
TCGA-55-8092-01A	10.3112377067194	9.30840423188927	9.27204378821324	9.58854319097792	7.92091233563915	10.0062877396934	7.24979656817935	6.69906839441755	8.28460338135086	4.04652322489727	4.78391246515545	8.16098887199057	9.69803011539067	6.68944526191406	11.5845995079799	3.3621038242996	1.46188338303553	4.62860547405848	T
TCGA-75-6214-01A	11.3221992819842	9.83078576781395	9.45891264601336	8.99871410386567	8.91203858337655	10.0527627506894	9.06635734590508	2.47288144501627	5.39613145635706	3.40062968115975	3.49745179210674	7.80141838947799	10.4495377815712	7.68549326717274	13.045045071512	4.37416644821696	2.28294688896258	4.95966744965807	T
TCGA-49-6744-01A	11.4644319519252	9.07398197413585	8.73317184162127	10.8386655192889	9.15924631619882	10.8393861950413	9.67568481379203	8.53638783079762	8.0537936036087	6.6408174020396	5.39061935156481	7.94183753582768	10.2045330693103	7.88376521379609	12.8079651007019	8.43076902469507	5.21617960820253	4.95631413001584	T
TCGA-64-1680-01A	11.3603449730513	9.34130605135942	8.85187891577748	9.18542138616327	7.39229121821903	12.4695382519934	8.9682411382852	9.16289631869365	5.3934360897162	5.27982146597751	2.51252970537961	6.63011383371458	9.79082172977865	7.36476971152725	11.6144490449461	6.58278791226789	5.49680695079951	4.53725791721537	T
TCGA-95-7043-01A	10.9539700265906	9.41139528737025	8.67159162137555	10.0735123465192	7.60142129920859	7.81500111573236	9.64860836959366	11.5347508490753	6.89305039250313	4.26125163820875	6.16894501175722	4.41665535581518	9.66209668737289	7.47423381637063	12.3447338706037	5.98651696968801	5.65612288380568	5.03384073507308	T
TCGA-55-8091-01A	11.9947579478659	9.27842290281059	8.88028570786289	10.1710942517765	10.3220818150596	11.8485797176064	8.8771824268181	7.76624425473283	7.07499892573252	6.60841476709371	5.87640889439418	7.80792487479177	9.88299734629629	9.21533204797997	12.2498387556638	4.97392101209625	6.78351581736391	4.688893805764	T
TCGA-44-5645-11A	10.5949264004246	9.20696397313152	8.99503509378833	13.8523032017895	10.3885145295847	10.5266908329147	10.3802507321097	10.1729557888196	10.5874778108624	8.37241569180459	2.26051917937092	7.00213083544096	10.4266369960934	7.76385004918853	13.9069114718523	10.8821666515656	6.23938956625534	6.70338925818383	N
TCGA-73-4676-01A	10.9687110993321	7.83416401889926	8.13047892348417	10.3467658294473	10.7039227339194	7.14573628071719	10.0168977301252	7.95524482245982	7.08881222484583	5.45196288100643	5.35454311639289	9.14781314753643	10.0888727963644	5.40247039330244	11.7499060473277	7.26129097587331	8.53097883386881	4.37568278581388	T
TCGA-55-6982-01A	11.725968964884	9.14112681037856	8.37593531096398	9.9203691314239	10.1494367605787	11.1393264691038	10.0088930375869	7.5574560398784	6.61717652983117	6.28060560068692	5.62568246385674	9.12202659460881	9.98308895197749	7.81989385733535	11.9323897571755	5.38193274599612	6.67777134585034	6.21751484634937	T
TCGA-62-A46Y-01A	10.4801938338107	8.96346492611139	8.90174463530651	10.1607052192189	8.49289495208031	11.1803585379342	10.0062877396934	6.55193090463504	5.76137141434681	5.45447538310732	4.39062592492468	7.27472764749997	9.4346735420818	7.33974034092832	11.7655782500045	5.40501130802941	6.3470732852591	6.41999260240065	T
TCGA-44-2656-01A	11.1652474703361	8.88249834775673	9.4510691375785	10.457274153711	11.1353037911867	12.2073686177857	7.46005375621536	8.85187891577748	7.94321421415225	5.01566771546393	4.42732661525451	7.7786078213986	10.4405760372224	5.45784994643612	11.7049471953773	7.15631253496245	3.15686223289374	7.00026593933946	T
TCGA-L4-A4E5-01A	10.3639180496129	8.00078811981797	9.39448645893397	9.50707515015604	7.54363401528043	8.74906088909459	7.20140873663131	9.67901567553219	6.1066075788148	5.58174003120263	6.07333177357253	9.27665555059482	9.99433998734178	6.88484330818337	10.8955534490456	3.42918268972433	4.39095802678269	5.10212975048574	T
TCGA-50-5051-01A	10.220856047124	9.19938897794124	9.50171813985669	9.7179210083945	9.49121762165792	9.11609896598021	8.98114179983646	8.95799326231313	11.3582677833807	4.82205541780246	4.93962061441316	8.77331140318999	10.2902466904852	6.5719698577573	11.3454653022851	5.53647925431109	2.99004544758712	4.93962061441316	T
TCGA-49-AARQ-01A	9.91819978315458	8.66344378753754	9.12794716865919	8.64515621058054	5.40566584827167	8.9878924319331	7.80529693059964	8.78399171228807	4.26229668009438	3.43960515971535	5.15572243993518	7.44283728605865	8.69252147935459	5.95689431423845	10.839567720652	2.3577936237063	5.27641027308608	2.91705590756585	T
TCGA-78-7161-01A	11.1393264691038	8.61583505133635	10.5265264419071	10.2536944405794	10.0301474952421	5.47935616383199	8.51546874359076	8.74421143890139	12.7368973148297	3.99078571597984	4.50576785147981	10.1056898843758	10.8254281302548	5.99429095201719	11.8008688954302	7.41976899031497	1.50160812936164	4.50576785147981	T
TCGA-05-4426-01A	11.1027188878861	9.29239733139568	9.17696304151568	9.99939201345233	9.15468181648189	9.32034722051489	9.19411790799372	5.93741356685276	5.44601508466874	9.10431390684825	4.70940886979883	8.50596553706932	10.3471186626044	4.53630983246697	11.9822463696451	4.4991853992903	8.00078811981797	2.23420236461542	T
TCGA-97-A4M0-01A	10.9446191935327	8.76492608436635	8.8139829327917	9.86948874747478	9.63339773846468	12.0758888871907	9.41270438061258	7.6382460055802	4.51127823487629	6.91814494604352	4.91609527584863	8.68534058846032	9.97154516364339	8.21541994899392	12.0085114631052	5.21517305838465	5.42968940957805	6.26790790739386	T
TCGA-44-8120-01A	11.3415548638828	9.35366466663547	9.47423409116496	10.6634679179318	12.7380102242863	7.79599920668493	8.93646241095778	9.35047380333235	8.37672587584485	5.77958741932971	4.47714796384619	7.39400210400314	10.7528070457716	7.01926171206698	12.3118964976129	9.11353309522419	6.16069242734367	8.99374939436006	T
TCGA-78-7147-01A	10.8247323079817	8.64017402123237	8.32265912698279	9.08025893195954	7.26385417703555	9.6479081031482	8.13922647448651	7.23074358826095	4.46114202297162	9.28974575369226	4.06977993359491	9.32869007565339	9.80949646638305	7.66420616191985	11.055972153439	4.68359399521829	7.44991609253052	5.49650639070885	T
TCGA-91-6836-11A	10.6514002079543	9.13312079444074	8.74514229292187	12.5541031068441	11.8715928795792	10.2564341513473	8.88423431699788	9.72478695852029	8.83133921090574	7.14760393636164	2.60796090551959	7.25942544909717	10.4888568357741	8.47624852242046	13.3591447385985	9.3337887334	4.67707840455842	6.97205088816317	N
TCGA-86-7713-01A	10.0651964603225	9.5375451769347	11.2549374211648	9.43413742279773	9.9233405806319	11.6080954426427	5.88130147641358	10.0870754593671	11.3859013359203	4.48845811009918	9.88351077064491	9.73692748848193	10.6363185751235	7.78040906415059	11.9430936317455	4.48845811009918	2.66826996396004	4.3491671855678	T
TCGA-67-3773-01A	10.9848045724854	9.19287225806889	7.75103138574003	10.2733103301488	11.738673383743	9.72748991820356	7.27932829245478	8.60311220920261	6.92931874995662	6.11962763612378	4.19793329934746	6.91059509840406	10.3108945515145	5.44627819596625	11.5912954433767	7.65779656513174	5.19313344202554	4.19793329934746	T
TCGA-44-A479-01A	10.6943982949839	9.00723678017396	8.7697766046768	9.86617641501784	9.49902659666426	8.75420760499599	5.29640388557373	10.4357263775653	10.3377908784591	6.29416523144761	8.0756540873637	8.77352158198959	9.81252058824848	8.05967950046043	12.1219564879395	3.35920827588928	2.07739260808397	5.64334170419887	T
TCGA-05-4422-01A	9.56455253890865	8.97688304571344	9.83420839854142	9.07419684883889	9.61717907578632	9.87580837914161	8.45311007326042	4.34340146250713	7.36384935957854	10.394015886885	4.01359710965955	7.62645395695241	10.3065328947345	9.25589352762658	10.9429894745412	3.677126531977	1.85830885986779	5.95129131659197	T
TCGA-49-4494-01A	11.3374901200722	8.63603992289709	8.75373120171029	9.6361146360327	9.70270660294241	10.3353993380775	10.1194297479228	10.604902061244	7.9325391014871	4.18307066224895	4.76341844757988	8.84937667316288	9.94516020196194	9.32390927788415	11.4883713088254	5.43164625779444	9.00436319461724	2.60876723737323	T
TCGA-91-6830-01A	10.8818081849632	9.00679423043511	8.44342654674682	11.5670830354825	9.56925029801364	7.72420752039285	8.97825539310634	9.52915764467258	7.62286602863054	8.57341083910002	4.99514197486575	9.33650511239448	10.3702960415005	7.57305524669471	13.0676723092769	9.63045035496361	3.84493727370724	5.90723102687357	T
TCGA-44-3398-11B	10.7486196195482	9.12694048090738	8.83023117648047	12.8971087858354	10.9284475230921	10.5432658506696	9.97621749447657	10.502356000944	9.25703441854317	7.71079423947041	3.67159556089018	6.65403700339361	10.5809576523644	8.38535570067426	12.9548315899782	11.299686035139	5.1671464225332	6.44009937240337	N
TCGA-44-7669-01A	10.503035683434	9.57180625865908	10.7450425597951	10.4618026529176	8.57389027557906	6.70178786681477	5.96708592455523	7.4408575080374	11.6219081545579	13.7037994532702	7.14032298879543	8.830008383156	9.78233047368586	10.0590394943144	11.660512060494	7.36825400263337	2.64036017312493	4.84025806524809	T
TCGA-50-5066-01A	10.699546684407	9.22732172038295	7.98842564194635	10.3337214241623	9.98916139520265	8.17259653980248	8.32106806353436	9.47529001107979	7.05748546450094	4.06673506718037	4.06673506718037	6.52008534354039	9.73636406346811	7.55392868735112	11.3264496960129	5.02944915576087	9.58538024331695	3.37982572276085	T
TCGA-64-5815-01A	11.9845726758055	9.04075324608742	8.38942267642698	10.7975771690159	9.04436287707666	8.79926462126284	9.19411790799372	8.33766322284865	6.9109511424185	9.26092379368036	7.61841770016994	9.6278317964961	10.1808740898552	5.98055350297954	12.3802748807154	6.97845418611243	6.64373937087718	2.99807451824611	T
TCGA-50-5939-01A	11.0268609075227	8.65824493127338	9.04096115450468	10.4588246931741	10.6573711842329	6.57021097853688	6.73919416904979	6.63369475879767	7.95437630282264	4.82773738704154	5.79783644285444	7.57837684125134	9.89574196529941	8.86172656576487	11.7898738962228	6.34922314040955	2.39242205202361	5.32696703086079	T
TCGA-MP-A4TA-01A	9.66154672026476	8.09285083199888	8.44187146321607	9.24084492777894	6.78159590865518	4.54887638817018	6.19155590836949	5.88055449564717	7.5427759424312	10.4338508347583	4.19112508834581	7.93083062287942	9.75131915443142	5.10314516840074	11.5613610486967	3.95876442161263	1.4875050908532	4.68016846561814	T
TCGA-64-5778-01A	10.8378027226134	9.09597101038808	9.15756000657309	8.97052704740437	9.51000184170821	10.5212988348478	9.06168464278649	7.94398301874354	5.73879307449611	6.76112646888277	4.26646446955889	8.11580204746161	9.99585702863768	4.85764450964648	11.6498322131628	4.81379833496188	6.27465626751758	6.25715350357053	T
TCGA-44-5645-01B	10.8586371248383	11.1697782706323	11.0386050352843	8.10694661326796	9.05044864022701	13.6252166640865	7.39201953872158	11.2797491077101	5.44790926723308	6.53558829892651	0.786184342319319	7.74056255779441	11.6165225487599	10.5146404409344	14.3419805817107	3.87072559966451	2.5500267322176	7.43837881441218	T
TCGA-80-5611-01A	11.4690457075214	9.14902656850184	8.86865052387272	9.48304486030251	6.56256347898242	10.7239684732694	9.44822615776186	9.61821539928466	4.135348359768	6.84620483366549	4.50781665588453	8.55471637232632	9.626521715689	10.6100977857954	11.6752885632616	1.07613285115724	2.26952807967307	3.12467908463012	T
TCGA-44-2662-01A	11.7229809304078	8.59116391999229	8.66316319811201	10.3323444684131	7.86358826955333	11.8985824690155	8.14496937181537	5.88822272762499	6.01029747093534	1.36521334731477	5.74074796084404	6.15355182203386	9.6471666339976	8.81079620349405	11.5419846258257	3.78722226725261	7.33527627920597	2.59159382978441	T
TCGA-05-5429-01A	10.9890787979447	9.7299928212141	7.63278543165211	9.22917130707603	12.3774479645037	5.51515285931726	11.8509454889333	8.035196646842	6.49345173130822	8.85052890581191	6.3470732852591	8.43454208633397	9.72644135671968	8.53638783079762	11.5105973797432	5.10370731496454	1.64873318040556	4.65006796711468	T
TCGA-38-4632-01A	11.3995842104983	7.96686444020536	8.60146323912645	9.79389430038463	8.40752985948402	9.13973780929806	10.1685178458206	6.85006448595885	6.11250729347202	6.62660335555271	6.0454536924609	8.26044367269025	9.87861269867019	4.27512010254768	11.4847075320613	3.38724112061888	7.55483720559099	5.73546815061274	T
TCGA-O1-A52J-01A	11.1972878323434	8.75822909735711	8.92818532483254	9.49215946247624	10.0548525375787	7.07224325772628	9.86301096050747	7.32788954511542	5.61052257986622	5.7825530735392	3.60917359761497	6.37477579240702	9.47618365507586	4.63105196083003	11.1822507392542	7.11894674903299	2.81845101444768	4.34647476541398	T
TCGA-75-6206-01A	11.1513503480139	9.58576817946767	9.5264732185727	10.3478070463594	12.0642881742784	7.31381070426244	7.72118868407082	8.54120148534403	10.448867399975	4.9689179533517	4.47458223274264	7.94210245020807	10.8978689325482	7.58555782709386	12.4865291986836	7.1008576125866	4.47458223274264	6.80426314820151	T
TCGA-50-5946-02A	10.7333870541107	9.09701498740556	10.3620340744462	10.5451537455479	8.94700669556702	10.9923426038129	9.61608077796597	9.98967134967045	7.34393973665006	4.63365829747013	7.57984981452438	8.80363899967849	10.5726896606709	7.79947630912346	12.3360395920811	5.03503483729995	5.64334170419887	4.56064705431986	T
TCGA-64-5774-01A	10.6854911806084	8.3751512020582	9.64331402413477	9.39198576902753	9.35774280233622	8.13457744788161	6.0819740325568	11.2214069448145	8.620446225907	2.13259614950831	6.94540823511419	8.93270084052031	10.1574981999277	7.17749038591657	11.7282076375406	9.16267127344493	2.46182812273789	2.73923467108443	T
TCGA-05-4418-01A	10.618306159323	8.91718752828152	8.77216932878181	9.85155757371466	9.47443047069906	6.1060216135064	7.61716917508117	8.16531979216724	9.3056508758554	10.4767220130431	3.79168526674759	8.14999677309864	9.74591165728412	4.78040566170616	11.1480113934775	5.13139217101978	1.52554902556484	4.57972988732418	T
TCGA-64-1677-01A	10.3283038052136	9.15142847393896	8.89214089501186	8.81463071314417	10.1999300394682	9.7082603343869	8.84394013495444	11.7133141949813	6.2530276475379	4.72023891340656	4.460700975515	8.13104151237355	10.5434313379271	8.18587536660107	10.8999747528805	3.39442163970865	6.80953283181053	2.37118726011037	T
TCGA-55-8507-01A	10.9577757845726	9.32034722051489	10.0379739693406	10.7320029482575	10.584521114446	8.03434992703806	7.56446079907322	9.36210593867812	11.1753002643955	5.26519929061468	5.54047279649346	9.26827007385495	10.2065800941911	4.24889179289005	11.7766538146468	7.15898432449461	3.81886408748494	3.81886408748494	T
TCGA-55-6984-11A	10.5540447358625	9.50271578874375	8.89214089501186	11.4797040910774	11.6909852798491	11.0787296605569	9.19368346469819	10.1325388149332	7.09872533831125	7.52813234192703	4.15389317122763	7.2501145496437	10.924737026307	8.45810119635529	12.5923219818757	9.07715308439271	6.98451051833837	6.32015123940766	N
TCGA-05-5425-01A	10.4735457057323	8.75585661105461	8.12321036335254	10.1856222367738	13.0911461868086	6.76299003115333	7.09202768548199	7.89179924045801	8.3979222143701	5.2105522934802	4.95736871618734	8.14860967250814	10.0021249361554	6.44932973917558	11.2000159257304	6.23657431711284	4.58013379927147	6.11744993657357	T
TCGA-49-4510-01A	10.841622582182	9.13213602201392	9.57833683696818	10.9523782234759	11.6259884175066	10.2784334182988	9.16782935456209	8.40595037380568	8.15159426204107	6.3742399060065	6.57766735448722	7.77564496946743	10.5603696588011	4.37500868525084	12.0561677941475	7.46038469092449	4.23106714563879	4.06960223012538	T
TCGA-78-8655-01A	12.2133623760494	9.3475262147025	9.111871058925	10.4360763746276	10.0831163386966	12.3145666941008	8.10742422285719	8.77698226726328	6.11095014124064	5.11168243792415	5.5141284902529	8.5198244714203	9.81325897768543	7.18934698883744	11.9448392303941	6.72425075015911	3.88862102493608	5.97078195251327	T
TCGA-55-6979-01A	10.8639012978881	8.79952195626589	8.80388307648567	10.6820854553228	8.89903671450058	9.96099425213922	7.86152473024403	8.8854160358489	7.09028466051818	7.51350270709053	6.24458900417478	8.48179571180111	9.30821491282767	6.96531789972414	12.0948611782314	5.66125282717237	7.68413006694251	4.00125042214288	T
TCGA-NJ-A7XG-01A	11.3415548638828	8.9909596141755	9.02357877278424	8.95909464118686	8.99973748948673	12.8042704043253	8.24171373267449	9.41451130353035	5.66793633668016	6.02378149753271	4.02660139096289	7.74521467017895	9.8844057388321	8.55302611422928	11.2832877232808	2.63990712480363	2.15355717547311	5.97656719352739	T
TCGA-91-8499-01A	10.4501985769733	10.1564535344577	9.6124992855861	10.0206956791099	8.35167888980172	8.66145162384597	7.95467932519051	4.71925291361872	5.89513983445575	2.36600777507041	5.55843734936596	8.34150049471887	10.3249010856968	7.65381450265132	11.7807853536429	4.93802065480145	3.07337932272731	4.15317770976004	T
TCGA-50-7109-01A	10.3163378430058	8.17142042333085	9.6603981187397	10.5018772056578	8.98199932312148	9.30624653697213	7.28701228376671	10.129188119537	12.341513791431	6.43437627468628	6.22300099055587	9.69546309022181	9.94032381035132	7.80558879135178	12.0624655306376	3.34170442046388	3.92729965859113	3.92729965859113	T
TCGA-97-8547-01A	11.4593785208272	8.26335747523213	9.22291341256093	10.2564341513473	9.03843448335374	9.92838375837686	10.2487670864276	8.01544636055501	2.90688119455919	7.21343038673317	5.77853911796095	9.16085376479942	9.79618725712525	7.61716917508117	11.6636247392237	3.85789175257872	4.17359918449956	2.38790657666212	T
TCGA-49-4514-01A	10.153167884396	8.39666245466599	7.91978768462615	10.299328277141	10.032272881434	8.21101066019536	8.27457474212697	5.84792897670433	6.81178735791108	5.66815809077238	2.68778690563227	5.96786795954649	10.0576270364187	8.91362284304524	10.8281851609849	4.96910058662487	4.50129685519018	3.32699168967285	T
TCGA-78-7153-01A	10.0619558813324	8.92626652166035	9.80809604087899	9.19165842565009	10.333190374756	10.4588246931741	9.32869007565339	8.18330875392621	10.7323571671067	5.57055139665694	5.39989100203693	8.31362548435176	10.2369713365281	7.05076636923094	11.3831891880103	4.98300873270618	5.43931706571578	5.96733183956891	T
TCGA-55-6971-01A	10.6277238825491	9.11314756517349	9.81468525615284	11.0711130340915	10.8031107178749	9.51671561643991	7.53936615360296	8.06683733978182	8.05740988357269	6.76139905163737	4.68707558929367	7.82043852612655	9.76190943848057	8.65039838188511	12.0898439491889	6.66044290774956	4.81502288218443	4.54903162694727	T
TCGA-44-3918-01B	11.3012477147585	11.0970786058645	11.1741485019901	9.6532315523996	10.3061885097534	11.8954354461319	3.93697970019644	11.1460769185756	5.80622574347049	3.67064448227164	4.03908204080107	7.8938536997636	10.8311108721174	8.83364070923807	13.9035219802382	2.66764337321905	0.804792865913088	6.35701462555606	T
TCGA-49-AARE-01A	9.87734777195084	8.95709437988928	8.31185199066566	9.9105331905868	5.70311537044861	5.11143897527157	7.35973477412324	9.18394839429086	6.35439731389712	5.48330398152313	4.95239823919832	8.48601469118622	9.52626142285086	5.53354375844073	11.2121238096603	2.52064835311536	2.52064835311536	3.93717500055819	T
TCGA-69-8254-01A	11.2622600223266	9.20945250803874	8.17259653980248	9.73306848067548	11.3137027955439	10.0201590363684	10.3662387607725	9.07819118494325	7.87251814775947	8.4709131862847	3.63260979806241	7.35316554187798	9.4944433658967	6.90785400609199	12.1010148405696	6.61667432354448	3.68772936854378	5.23583092293006	T
TCGA-49-6761-01A	11.8994019215807	9.0907912828778	9.98138484151778	10.0506767086474	8.14183800147033	7.55544194877452	6.21207451954015	7.62259302478711	5.17314538789532	8.13432967116493	5.03251300210112	8.63753438855805	10.0662497052151	7.7188729540269	11.7438525656188	5.53139750326715	6.79822167990934	4.51776381847053	T
TCGA-69-7980-01A	11.2318870658348	9.4822755358991	9.74413509021816	9.81164836856097	11.1896830551389	14.0553743646546	9.12113520289568	8.21191387635987	5.87512851661764	6.4223808266378	4.40397233861844	9.34716063535146	10.0651964603225	6.84686251510109	12.4140253220135	6.92988610080701	2.90994453939838	6.25113923469288	T
TCGA-69-8253-01A	11.0718829987695	9.07905504696035	8.92186412244429	10.7528070457716	12.010956575776	6.78710414074282	8.15427101690724	8.03913668305541	7.6515217450234	5.71160088161439	4.64683575282036	7.7813477925254	9.79100670401648	5.21365171740505	11.474059751895	7.23816105079681	3.62140129043178	4.64683575282036	T
TCGA-95-7947-01A	10.5750087896356	9.49424195227798	8.96526204055058	10.2092935064383	7.62711506826122	10.4314874595366	8.14183800147033	7.11396410853976	6.8323572808598	5.57424202751923	6.08747420489983	9.48061771641432	10.4532643917368	8.30020909943398	11.9622638472545	5.8618018342103	2.8897851461705	7.40680165187926	T
TCGA-49-4490-11A	10.6309916730501	9.30624653697213	8.00724937222954	12.8257023016388	11.476844673321	10.7099161145388	9.60013703422658	11.3183728476257	10.7578458561821	7.35316554187798	2.09431218515472	6.54318965348408	11.2340607272707	8.0455670594262	13.3530493623401	10.7867086952198	6.6195683157875	6.33064746232789	N
TCGA-95-8039-01A	11.4134601084992	8.66372437696307	8.54761763714446	10.1810405786278	8.08999396802242	11.1943447343988	8.86822049316994	9.27484306422212	6.52789403469605	6.70914189436663	4.14796570167741	7.81962520269288	10.1358689229418	7.08968230177098	12.1859492109627	6.51847217581247	7.49597855142968	6.41146493087514	T
TCGA-62-8394-01A	10.3301673007786	7.87654114855221	8.46915867846503	10.0893718670615	9.22613683958485	10.136048163453	8.79751368049455	6.03335075420114	5.52927551464985	9.50457322171413	5.84643155659801	9.3910922768816	9.37238710332219	7.35316554187798	12.0483324477705	5.59314091934313	7.99182995417158	6.4771827940328	T
TCGA-55-8616-01A	10.6536190752335	8.14238596566735	8.69228355870742	9.22534350399491	7.1100698574899	9.04653751007617	8.82066006477844	8.93417597924116	5.45447538310732	6.45578624077245	6.98632673834389	9.83007209610653	9.77356213153896	8.68557014270908	11.2819026478377	7.56820604689791	4.83022219520871	7.61419421698141	T
TCGA-55-6986-01A	10.9610026342765	9.34850558387785	9.39180278690747	9.97947614903058	9.54756582612443	10.3549833579213	8.34921735921943	9.99212090211315	7.12561916896294	6.8503484313075	3.24133880891956	7.41514775738317	9.86742850091196	8.285109357118	11.6569222412789	6.3459459921479	5.07217197270954	5.70477565964364	T
TCGA-49-6743-01A	10.9822845309224	8.99676653221866	8.81102356957949	9.83530232383505	7.40941608225206	7.7492940252099	9.05741943223206	6.45578624077245	7.90760829369572	6.48446470343677	6.31012457715418	8.17644539190371	10.3257435474205	7.03112462182749	12.4901591442201	4.40692460738428	2.95568108968514	3.79168526674759	T
TCGA-49-AAR4-01A	10.7212537396769	7.95147263050601	8.62675404369731	9.7983550366875	7.24710073427268	9.94134849294875	8.54537173420379	9.78141430104735	7.06537837477754	6.23763029237924	5.57227963993201	8.95360066819221	9.1974173115475	8.13161838902614	11.3165561075962	3.65114611649566	8.20461411509239	4.47330085092651	T
TCGA-35-3615-01A	10.222206690661	8.9068434214787	9.50171813985669	9.8581325589686	11.8726816405718	7.30742565196754	7.752412719136	8.10773527958217	10.2538555624305	3.74363625648689	4.12634687842479	7.08776038728814	9.99309306449352	4.23234696750587	10.9495979730054	7.94550434427819	2.5660644018422	5.83334673733285	T
TCGA-99-AA5R-01A	10.2905664501827	9.0091600407226	8.53439788394019	13.1006131902415	10.6323542761008	9.70775216189436	9.61284816953633	10.062997577241	8.71763154642803	7.98891298748788	5.6922243408412	7.64923167189925	9.74177217254846	7.0597136944845	13.1720881784572	10.7929224367259	4.96520159519574	6.94085772045298	T
TCGA-05-4417-01A	11.3448582613041	8.98946872192475	9.18751633551052	11.1583693746227	9.92385306337846	9.52045911576338	7.74145239680433	8.10272305220226	9.81133098947188	5.55736516269336	6.15443127437024	8.54786427773705	10.2623607530652	5.79148789326645	12.5439917851333	4.82347595909682	3.66639098955988	5.76023254702671	T
TCGA-53-7624-01A	9.8397458147286	9.54899401010821	10.1093476283332	8.6206992437532	4.96575192132689	2.42021908828878	6.2286112211269	1.1696142723345	7.53936615360296	5.34119575758582	3.59186562954347	10.0557201050666	10.9201332937298	9.62119543304492	12.5952253845517	1.1696142723345	1.58715576967857	3.59186562954347	T
TCGA-97-A4M2-01A	10.0855432706944	9.25006227871522	9.08319395221949	12.2070124507122	8.62865228027555	9.74992710810523	9.51146937022001	9.690067602246	8.03407789763146	7.3894959720226	4.91409079407472	7.40480152007112	9.86983959712047	7.34633009091276	12.1537118149187	10.3503602481156	4.88453391791977	6.68851689672236	T
TCGA-97-A4M3-01A	11.3429883151431	9.35383234995173	9.45606058508608	10.7229341459245	10.3712966264397	8.46127084945238	9.29748610740988	8.30710219301028	12.5796415747691	6.58153508632049	6.13914549566253	8.83155915157181	10.0709022670094	4.06931309237383	12.3158055102536	7.80792487479177	4.95204102339129	6.53492758733429	T
TCGA-44-2668-01A	10.8348734793308	8.94148777073335	8.14183800147033	10.8029473794461	8.83246989195014	8.75654486853312	8.47117710067654	5.30277225187995	6.42399966820427	9.23704878101512	6.85403403045796	8.97277238734339	10.2665101378812	8.26810839016948	12.4404509420811	2.98039389795996	3.66389327038345	4.24259996150184	T
TCGA-49-AAR0-01A	10.3034844589882	9.21918030501486	8.2227318883335	10.9455291427587	10.3857640105472	7.54682352127552	7.56931307270138	10.0926057996399	9.88815773009127	5.99199083937901	5.300366299448	7.98558395873317	9.0755045528054	5.48766172452125	11.4222599340528	7.31962246326146	4.26125163820875	5.62709162819119	T
TCGA-78-7158-01A	10.4022229583296	8.45786732134753	9.57034402020623	9.01172548596939	9.94585074850442	6.25805023530061	12.2632460467161	7.54682352127552	5.55497647141488	5.13988132345651	4.34497857683267	8.58328041694161	10.3753863275472	8.02248450914196	12.1655434621336	3.47780428898436	5.37728275148043	3.24945123297011	T
TCGA-49-4512-01A	10.7362318048595	8.7970200286989	8.88992051899941	10.1917723814308	7.72090247888333	12.433103955878	9.64077903124422	7.67497139833628	4.68148709180873	7.13973073346464	5.35220005613697	7.72090247888333	10.3105700723036	6.55660887896756	11.2503215472426	5.15749481114261	6.18628517255095	5.44063624766406	T
TCGA-86-7711-01A	11.738673383743	8.49420250385857	9.05464678499666	9.88178544205277	7.38008632019652	4.86590708177325	6.51307004294623	5.53456207212683	7.15252592134184	3.55139982871411	6.13515616349588	7.96031520605258	10.1098709981845	9.08536376899796	11.8170405955444	3.79048831997131	1.89574759447648	2.7477446255015	T
TCGA-44-2656-01B	11.0513709901997	10.3015006392639	10.7424385556984	9.57218338594265	11.7471321794084	10.3452169601908	4.26305726118783	9.15009247021549	6.04366514148209	2.22295021844318	1.91830112275165	7.90499481442843	10.8941435771278	4.39684063954623	13.5984467467626	4.58778646551752	1.0554545294424	6.91161898028852	T
TCGA-75-5147-01A	10.8832096814719	8.90239820478763	7.85659226944847	9.27622955129824	8.67273736520536	10.593001890357	8.73178093064863	10.0836160084234	6.54676945186393	6.72143418624004	7.60142129920859	8.45903511183008	9.59831409373363	7.94117872790115	10.9830236612124	6.14043971819216	5.3361350209537	5.02692007233861	T
TCGA-44-6775-01C	11.0746427457329	10.5860917337728	10.8341922134454	8.83317575157992	9.63868614190661	11.368884122563	4.95736871618734	10.5422653129681	7.37595971275062	5.20111591386537	2.76768462494685	9.10078848432652	11.1050044505502	8.98553940250077	14.6065504082343	3.97547883525578	3.39212895896663	7.30635952454084	T
TCGA-L9-A50W-01A	10.6366663176165	8.91384491773379	8.57168572580495	9.77728528878438	9.11391458071919	3.79632679262811	12.1016439336567	6.31731170352012	6.30478437222039	6.13675527394991	4.53525380785375	6.9573669172852	10.1772306447368	2.49612646610227	12.1100971347399	5.27254617129684	8.13047892348417	7.69579537942229	T
TCGA-49-6745-11A	10.4827531280305	9.27298401246364	7.91540661860926	12.6669377745075	10.7393388599614	10.1887134417197	9.46201197723768	10.0141235683585	9.47163585397659	7.22014498181246	2.61473138015489	6.62902469612242	11.1615838983026	8.91318554403965	12.3663324178385	9.53117803339182	5.93800937419135	6.27465626751758	N
TCGA-75-5125-01A	10.4844393076756	7.88182124037388	8.76286792364939	10.2111421105226	6.57711526047436	7.03146552140513	7.41514775738317	8.36929737070485	5.93704554143272	3.41729364146136	5.96277450711817	7.10054376088204	9.626521715689	7.63794568835469	11.4107216181826	3.70715556102905	8.41581595566793	4.42896840610153	T
TCGA-80-5607-01A	11.3199810298741	7.74867637614578	9.27091708048554	10.2464590343468	9.58501448549246	10.7215810407375	7.07640108884205	10.2475993022453	6.89305039250313	7.20488015586934	3.76452720671276	7.95053446127031	10.0805869330625	5.93002589479762	12.0536877970536	6.5880321399618	3.76452720671276	5.26576802577654	T
TCGA-55-8094-01A	10.7825690860087	9.39237723608746	10.2134017833636	9.1413343630241	9.0538104441933	4.42767683772917	3.87548743488725	7.57305524669471	9.42948078978213	2.41463559650071	3.62932522438438	9.68208454968725	9.73509333545807	9.69147592448615	11.0212264496737	1.36018068896392	0.653422751497854	6.12300722604451	T
TCGA-05-4430-01A	11.6133095413669	9.25101244363412	9.18505828989289	11.0325584109522	9.04608851587954	9.68405303033536	9.41409136755759	10.9062875344654	7.15410581485993	6.28203307577005	6.85579352185205	9.28974575369226	10.490403596954	7.5961768982115	11.9157246258007	7.28022902485724	5.71503183464069	4.36690410114465	T
TCGA-91-A4BD-01A	10.7426108804407	8.90887269242663	8.95732671193627	10.4478619791536	9.51597839123593	11.4657646626302	9.34581093332557	6.75980002637821	6.29741263336316	6.94201606177123	4.20586112614779	7.02160339098796	9.04888868856705	6.82759868499451	11.4615700188902	6.18852487185753	2.44960844378326	4.83183344440677	T
TCGA-78-7149-01A	10.7946487350113	9.36403687948324	9.32233183231298	11.4810101389863	9.56780576634298	9.06452527497952	8.98701928849818	8.70520531835104	9.22332037689331	6.17516208787036	5.11936952648917	7.70459167301122	10.3760579668569	7.28880023448823	12.1398329985992	5.6126906958677	3.84974929627626	6.13105097641924	T
TCGA-50-6593-01A	11.4321115062073	8.36288782787314	8.68345101311541	10.5032067471041	9.71846668477185	10.5179196553765	9.04696635348325	8.0840471978445	7.13244529983943	7.76444236248757	5.94313974365701	8.60146323912645	10.3288076480474	7.40917466381578	12.2136982986828	7.23195829431722	5.21967130370862	6.79008482237711	T
TCGA-86-8054-01A	9.75431242002486	9.52026217996	10.5122830909633	9.5391586126673	9.85932961514125	9.31481733804063	8.06863378224262	10.3489982245294	11.1714847399954	7.67590161271415	5.74500901578251	7.60021789787197	10.7145198388943	8.11494028192261	11.1148971432035	6.45260163283854	1.53581915679671	3.61056359264777	T
TCGA-55-A48Z-01A	10.9111319953559	9.09166685360552	9.52103278489314	10.0418315150622	7.53645665933207	10.1807076010826	9.3016838181378	7.35193386551542	6.0324134454732	8.51234835181735	6.27333503540517	8.4441829204421	9.88851792238254	7.7492940252099	11.8352278416954	3.9473889636242	5.84937699793166	4.23331232254798	T
TCGA-05-5420-01A	10.1510995703086	9.03035399634234	7.65911147893158	10.6164454849751	8.81925483265306	7.02985322090192	6.13768417092611	7.79175580446901	8.44240056882297	4.69123397293676	3.55773257861775	6.68283077939669	9.86690909651707	7.78103317583771	10.8707933185903	5.06280216351274	3.55773257861775	6.51786566987581	T
TCGA-55-8090-01A	12.0699501143477	9.45143688890747	9.38043103671052	10.3278238044408	10.0466201487146	11.8037533938675	11.2113525240593	8.31611319370997	6.09850063302378	7.01133203842334	5.3511293868316	8.93110755429874	10.386799124739	6.61016553644824	12.2284280811563	7.08402692504417	4.06753355364089	4.25093766741486	T
TCGA-44-8119-01A	10.9096622554561	8.19329277824624	9.83649609597984	10.5695859643283	13.1520036049001	8.2094056130889	6.7369742342956	10.9466117281253	10.8311108721174	5.31964518081878	7.63312374969946	9.3146189575088	9.8136396753624	9.3337887334	11.9162705447688	3.18493409180663	2.566752009264	3.8661317369786	T
TCGA-55-6971-11A	10.5738664771052	9.32034722051489	9.19819617261472	12.4829328340737	11.1372319260388	10.3056931791164	9.32253632351303	9.70934659289585	8.14289969859557	7.43522794840518	4.26615518819236	7.64863803333959	10.8713376355366	7.95888377365982	12.9036302050773	9.54737659750349	5.64334170419887	5.68300532448341	N
TCGA-55-7994-01A	10.7649431247797	8.49848187710215	9.56872083481052	9.78141430104735	9.4935186923198	11.2878991583697	10.4124754765327	6.09187701927249	5.82665768826395	2.05544016127145	4.2879844614944	8.11987891054189	8.7697766046768	2.28000986385145	12.0724753804235	4.01372009522071	7.22078194802017	8.30815652136966	T
TCGA-69-7763-01A	10.8527908605466	9.78196652314271	9.50345367971441	11.2264500369537	10.5388388384087	7.48719716981248	9.2010368352329	9.67952851845403	9.4218071220176	7.94851500623939	5.97759126883373	8.21967550225633	10.905202965293	6.03403666503867	12.4811206359067	8.86019364259792	4.60587051522499	4.86184379661314	T
TCGA-73-7499-01A	10.087973902058	8.53754920611604	7.85891451586414	9.46262894491362	6.76112646888277	12.4174788952147	7.75298604735224	8.39614155179235	6.52449847328091	6.72625720632221	4.68449476380153	7.20460019388046	9.14506183936077	8.96081022657288	10.6164454849751	4.39604848669219	4.58392493460852	4.35198969745216	T
TCGA-55-8301-01A	10.2045330693103	8.55471637232632	9.17286517290933	10.5400385505148	8.22732571199194	8.1809632945236	9.96133315869371	10.5197838108936	8.44676574882533	6.55301743294841	6.89021013848493	8.1809632945236	9.86410462220776	7.42548726715236	11.578912310928	4.07189325574303	5.87272996510593	5.73546815061274	T
TCGA-NJ-A4YI-01A	11.8246987981265	8.3804739458666	8.27072897492214	12.1401626906061	9.45738826999919	9.29239733139568	13.9466566825052	8.93439865902405	4.34671204189533	3.75763140822875	5.43813428508541	8.5935017363878	8.47998478779557	0.722169372439687	11.9746640032464	6.77982637269738	5.02855633515015	3.63169359731724	T
TCGA-55-7573-01A	11.1722357818085	9.7629982656801	8.94299735480203	9.5041821745753	8.93110755429874	11.4168176946777	10.0319037187804	9.68405303033536	6.97910833960053	7.27031629552915	4.4007108480943	7.37948209392394	10.0624751230672	7.16885022722741	12.4793548764348	7.92629487079165	6.97910833960053	6.45642765028939	T
TCGA-75-7030-01A	11.5044817566055	9.42223599679971	8.47203829999663	10.3311356200159	11.1688323310764	8.73178093064863	10.5646485948683	9.60714023564057	8.3048679515088	8.22923459938457	7.5902896498405	9.18278687645922	10.0292769682505	8.32161263215177	12.5536106358261	8.6422608262232	5.01738955341477	5.86850295648248	T
TCGA-91-A4BC-01A	10.1578117227348	7.84787741277953	9.10285980825178	10.6791870222786	8.27352224984253	9.1323511117059	9.07777292187367	9.91645239589482	8.18828158207567	5.04783136767099	6.03369370961991	7.20085593577496	9.81180696815932	10.7051385530172	11.2826911300158	3.12907982692068	3.73361281126546	4.77344755459449	T
TCGA-78-7220-01A	11.7222153248844	9.99710878385024	9.61533474265934	10.3202384049183	8.56435657368493	6.3566507005036	7.77536959526578	6.24754323189564	11.3597581261091	10.396343137975	4.25608269590623	8.25732886978397	10.0019544225711	8.20892995021196	12.0255471402289	5.86626514449639	2.00701284175602	7.08220796243798	T
TCGA-05-4382-01A	11.2221809103804	9.38043103671052	8.64754841089806	10.7429578367192	8.21076247702666	9.74609833443045	9.46336187444505	8.33568018995136	7.2442585770471	4.03620542865507	6.4203035064661	9.28522238158082	10.151263720462	6.9614718664111	12.6627508739848	4.85978878792632	3.22823187430597	6.67860532941149	T
TCGA-75-7031-01A	10.9751805437078	8.45659242413365	9.47980975819727	9.76316948773935	10.7354869802742	10.5047344897725	8.13192476712336	10.4468420448578	7.99027541280311	3.57975403403949	4.26181076519233	7.26910747269772	9.68552717425352	9.09825273609434	10.9866029096157	5.37572620719389	2.80145584743879	3.9473889636242	T
TCGA-86-8278-01A	12.2668851031167	8.69160736139116	8.20513370320425	9.44571783123329	7.22527690459041	11.6247937988137	9.67351437274205	10.8783095108742	6.71700608121602	7.16509605478432	5.61858432113864	9.0014530272297	9.50055984324423	11.9120654605332	12.06805671902	5.86654344080723	5.86654344080723	4.58364749398087	T
TCGA-NJ-A55R-01A	10.5468768340757	9.26550672091976	9.07925506856363	9.68838930216182	9.56604544248845	4.43791013898833	8.80730221603683	6.28295307301039	7.25536044988031	3.58726377402765	6.40310608475561	9.88679203248298	9.77105435392028	7.5820570467005	11.0968814417552	6.57943810593614	3.14052968055252	5.96456134440307	T
TCGA-97-8175-01A	11.4736250737462	8.7059725402381	9.07905504696035	9.70057706994895	11.391134429336	10.9584976388035	9.41350789606237	7.22559187033957	7.05808167118531	4.69826108914926	5.39113639105889	9.9094492503386	9.34228794487119	8.37910195430407	11.6204703763429	6.28357425408872	8.43051902383645	4.79588253302916	T
TCGA-73-4662-01A	11.5124003777237	8.85528176171168	10.3819249977825	9.9094492503386	7.80115283285468	11.651287502348	9.18260872329185	9.59174723840251	7.57803408400042	6.44217055529079	5.78906510889234	9.03282976416501	9.73943289458263	6.41896162008521	12.0267884888951	6.35033787269447	3.64788091100106	7.36911759062053	T
TCGA-44-2655-11A	10.7789129498595	9.16496583760942	8.98114179983646	13.3825641662891	10.9905390494627	10.4917709444426	10.4873229406089	10.6332210485211	10.628920600578	7.94771137478182	3.52709041982654	6.92672818597853	10.4832619703558	7.7229893190944	13.2705033137754	10.8362307471998	6.84360924551094	7.85329524764776	N
TCGA-44-6774-01A	11.4578924251239	9.49863838237635	9.53029846679671	11.201000088928	9.66549987476779	7.61126468522031	9.66753381846001	8.97364059130252	10.3257435474205	6.27526830502501	6.96182866316584	7.98754763505697	10.5589889165821	7.14180734247154	12.7751371148946	5.85094941827409	5.75503017137667	7.30692601887417	T
TCGA-MP-A4TJ-01A	10.7370759961515	8.9827329155168	8.52395556297455	11.0629724836082	9.88351077064491	10.0062877396934	7.18223535291448	9.1979977046646	10.4690419557394	7.68205593600469	4.79346186685656	7.525344318142	9.22021671147984	7.61903646987066	11.8790232107506	6.15643520755033	3.80633461484421	5.00773534933073	T
TCGA-69-7765-01A	11.4996362723514	8.80826036078191	10.0710761278285	10.5164037325128	7.72391323549918	10.1982302993771	9.34189746356019	12.0416271602654	7.94347930878707	5.96661850617754	6.46087576749134	8.94869404678156	10.2404946673694	8.79127590017812	12.2330406836205	6.1801554892552	5.63838539104955	5.26655223144526	T
TCGA-64-5775-01A	11.7414455356548	9.04525287735005	8.94569731913279	9.85951257964283	11.3446506566583	3.48618487299334	9.40261349656044	3.16930754978275	6.15465788876887	2.79106130001291	3.48618487299334	6.69523981147098	10.7209021042868	9.85951257964283	12.2602711482422	3.16930754978275	3.48618487299334	4.45031976710867	T
TCGA-44-7661-01A	10.9987029285116	8.92758692271649	8.53613453812281	11.0583381248693	8.61088918982032	9.99052907032879	10.5094126759996	8.57907030422856	7.39739183619678	7.43780600778621	5.7235628201179	7.02319171052603	10.0206956791099	8.39693033037491	12.4259267567318	7.5906644676683	9.85879749416672	5.48854808964478	T
TCGA-49-4486-01A	10.6256616926899	8.98359866338729	8.7549396771122	9.62119543304492	9.98138484151778	8.97760404981538	9.16972082259345	8.15910600089093	8.27100639050991	6.81664070790372	3.37672488983559	7.77832446692963	10.3918240607359	9.08825407050772	11.4777342715228	4.82238335904077	5.85578635920179	7.55483720559099	T
TCGA-75-6211-01A	10.9581380759706	8.68806056745431	9.46489211994808	9.92054635804709	9.63321243691928	7.30603332412928	9.15219472108964	6.13914549566253	9.22044688336469	5.05978586118249	5.21778719536211	8.7059725402381	10.151263720462	7.54774548325492	12.4127565249022	3.74534154778704	6.39882502647673	1.87235259660096	T
TCGA-49-AARN-01A	10.847102194536	9.28606013124122	9.07608659256726	9.86179758632193	8.65654244380389	8.78967176264809	9.87824903797021	7.13276263748161	6.55046592369502	9.55424048023413	5.07554061118306	8.13356314548729	10.176243376831	6.10991872710671	11.9386145876819	4.08697799215008	7.7349039067995	4.70655874573841	T
TCGA-38-7271-01A	10.9855382427472	9.19287225806889	8.16862481498368	11.1549419192109	10.0951971500168	10.477533222513	9.13255411522145	9.98675336933051	8.21938720816665	8.78513984467078	5.33243700014266	7.69579537942229	10.0125374448542	5.9750668154788	12.3081027387987	7.79123230688702	5.20744277897898	7.54934751838261	T
TCGA-62-8399-01A	10.1032771845243	8.55006404364198	10.0217402966754	10.73030531828	12.9562019307825	4.19430101836696	10.5945566995369	9.96287694156711	7.43028328827206	5.16143112582715	4.13315681207726	8.17533944126748	9.89885481547862	8.81125093566494	11.9962665318174	7.88433238670278	6.62533818412693	6.88273114626826	T
TCGA-73-4666-01A	11.0905378475634	8.29356091056098	8.28770502759888	9.76728093103974	8.19872098368565	7.33345227377727	9.75827768919799	8.53297402385033	5.38112508706302	4.32084682304829	5.21175811092841	4.72135322681809	8.35701569391136	7.88266351115038	10.7457304997763	5.09681661268754	6.72563663430836	2.94972778437064	T
TCGA-86-7953-01A	10.7728553207905	8.69136865135697	8.96679319163074	9.83649609597984	7.99056976640414	10.7773734610021	7.55511349081927	10.2497795662805	6.21751484634937	4.81837872514825	5.46193360445694	7.80946198449947	10.1854565302373	8.71302013957236	12.0555743211957	5.32483750410677	7.29632799098611	4.12103337359058	T
TCGA-75-5126-01A	10.8568549151954	9.06781551632541	8.15240424474052	11.536536870756	9.35496163158719	8.99482425430649	7.62131078194459	8.24447883166397	6.84901078983042	6.25502111615521	4.75704292530677	7.40820192552525	9.84574370159772	6.96925719310245	11.837386652454	7.50639010070275	3.68249326422205	3.68249326422205	T
TCGA-86-8055-01A	11.616997681538	9.16867292654583	8.79295508121849	9.97775507076362	9.68605072623106	8.95469632799041	10.2754865774478	6.61099226568232	7.54115227251231	6.75806281168371	6.85463914680316	9.55424048023413	10.0343568910784	7.71137851972707	12.6394896505534	5.75982681277645	5.12618421146962	4.88211381585396	T
TCGA-44-2665-11A	10.7004052772976	8.69944684264473	8.30864530676261	12.327330755153	10.9779037795326	9.82887162120728	9.27565052033274	9.62319354823549	10.1325388149332	6.71543445177659	5.20056936023975	7.30717583542086	10.2540166842817	7.28623131084352	12.4937478699372	9.55329927181415	4.62812779001522	6.94914592564095	N
TCGA-55-5899-01A	10.8501710578355	9.10244427649109	8.98068551815927	10.1987224491084	10.414118709161	4.51811298586514	9.93827223462657	11.9318096597747	5.76088395666636	5.2378554530411	5.91153479938661	9.20059580615471	9.36108949459171	6.20908893650435	11.6323009405853	9.57313782965691	2.97150988077393	5.01114069612896	T
TCGA-86-8359-01A	10.6468785336427	8.82978187141385	9.32594260033963	9.56208890732243	10.1536799557911	7.11498467824682	6.30388187896523	9.96502427505499	7.18223535291448	6.32571868517312	5.71726305480523	7.65975879400147	9.73943289458263	7.6896299973685	11.8312437498143	7.3203101700985	5.8521297631664	5.02725064054488	T
TCGA-05-4420-01A	10.7554476966372	8.69369150287026	9.49270843241841	9.80665503840329	7.62459911468132	10.7597329009756	7.40762630961945	10.3537846918222	7.82133636868329	2.76894937757499	6.41566604868074	9.18955018333893	10.5021909649991	6.28009122562778	11.5383718660229	9.22269749898051	2.52707246379065	3.17578173623938	T
TCGA-38-4625-01A	9.93576594748622	7.95689555887383	8.44240056882297	9.75449409107314	8.38968856609784	6.74120272217098	6.28009122562778	7.31604922356767	6.19498756836861	8.2513094178263	4.75599701140913	8.39717025797906	9.83097571880047	0.689253685147319	10.8295572430244	5.91294607451384	2.94798121881693	3.47277683573915	T
TCGA-73-4676-11A	10.5964433984449	8.83566602143032	7.96256039164183	13.0879832409891	11.9896588798319	9.0191715554516	8.78166658131169	10.8987271072186	10.1120740036663	7.32279523646375	1.78838864857988	7.05434106404683	10.6715578532771	7.71759903592676	13.646653660506	10.7505366164354	6.05889130092749	4.78446134818939	N
TCGA-55-8505-01A	11.4935462663944	8.2239715347916	8.4454611922701	10.0558897532145	10.3450380566802	5.64535421557227	10.4417666860829	5.8194476897754	10.0809058594481	7.91203655363094	7.26943453565228	8.81463071314417	9.89591667809746	9.21598348034505	11.7746462938864	6.04456064529891	2.86335192283451	7.65211892814405	T
TCGA-99-8028-01A	11.0400723267656	8.2938190609735	8.52135161533812	11.5208273145003	10.6609040338395	8.44827777826594	8.987462330864	10.1499232726461	7.42936214712647	7.91833337886674	4.83499454659074	8.16151592369883	9.71313694805132	6.97205088816317	11.8641782536619	7.1881896437666	5.1010029623386	3.83205506078131	T
TCGA-38-6178-01A	11.2860949212674	9.27071618269723	8.55006404364198	10.0538271504842	7.17217159748771	12.2442591236517	9.59850335117241	10.6771524932355	7.52473996421061	9.11128808376674	6.62435460416975	8.22561483903733	9.85516272884705	8.64402067990978	12.009426771629	6.03742724173368	5.94710871033813	6.67133836599168	T
TCGA-55-6987-01A	10.0945166510451	8.7249336870926	9.49367890110817	10.9495979730054	9.9492881746106	7.84131544788821	7.19560501927434	9.14483870829192	9.92594878870654	6.69631066364923	4.37881079894935	9.40945640318126	9.7414394930727	7.86299270002407	11.7521780677545	6.99611767529753	3.8942938255153	5.13953659775818	T
TCGA-83-5908-01A	10.5828517231383	8.5339140904292	8.57194395862299	10.2070950780409	7.91446943544095	9.57313782965691	10.5778998127615	7.7867050070601	6.04217354765349	5.49740482020774	5.13988132345651	8.13714908794323	9.42083056972271	8.24298283255856	11.9047864092114	5.35165096423984	7.36730205507946	4.23639249840217	T
TCGA-55-6543-01A	11.5897227755414	9.10038659307853	9.08693372598905	9.9036426290319	9.08693372598905	11.3946768699886	9.59303648549487	10.7419142657363	6.81178735791108	6.26642922187468	4.9677017057568	6.40853940928162	10.0926057996399	9.81787256226498	11.804537202929	6.83094924905529	4.83970379392504	6.92232998043182	T
TCGA-64-1678-01A	10.797411742564	9.90294495930261	8.63998778612786	8.28701636222598	10.7569713334092	10.48241903669	10.0776791722823	11.3535113604249	11.4909609762999	1.84420216255568	5.60219807015397	8.27662443284711	11.042522856559	2.35555646868884	11.494440976892	11.075754717064	1.11470945077467	1.11470945077467	T
TCGA-91-6835-01A	10.8124909285024	8.82888545057128	8.6725089154103	10.6244672362179	8.48522775901752	7.05550782766758	7.81445118349238	8.19271695689868	5.42655081745075	7.60048248226278	7.29425338106091	8.53851618574084	9.76511292650428	6.76266061697241	12.1068101832699	6.78562886436643	4.54991255009495	7.00606445593709	T
TCGA-S2-AA1A-01A	10.7538815114265	8.94700669556702	8.01603234386338	10.7835681575975	10.0442150710871	5.41145762856442	8.1463810776495	9.66718093285762	9.26532762610006	10.7835681575975	5.68201884624707	7.03691165211854	9.63062151906417	4.18073799188413	11.9050585536368	8.64515621058054	3.26443812787038	6.84751900789041	T
TCGA-69-7761-01A	11.4920495829908	9.19900398081206	8.83500122866767	9.44958417257629	9.68460247462223	5.96187985449212	9.62193037210302	8.68301165252776	8.59213319196612	7.982377025799	5.29495062361843	6.94665174081371	10.2434300388809	4.8056086989097	12.4779546709605	5.82214872925586	2.10120588605957	4.8056086989097	T
TCGA-86-8672-01A	10.7988070435384	8.556181348817	9.32471114665226	10.1014774347107	8.28278085263284	8.09416747852298	10.6723792103492	5.31459452598545	7.62232002094367	8.08695315705056	6.23291965194495	6.73734098374997	9.63740140351888	8.11743864659963	11.4243964030189	4.56716726275424	2.61616681552824	2.98947771332216	T
TCGA-44-5644-01A	11.4134601084992	9.96151191238641	9.5626582395857	9.5086928760746	11.0672451036579	9.375993778369	8.46775393256911	10.9024307125324	8.93357447712695	2.86224949117433	7.56990322441571	9.94134849294875	10.7718255801788	9.97187737933764	11.8312437498143	3.89481776769728	0	3.70403433167302	T
TCGA-MP-A4SW-01A	10.76444177912	9.59869260861119	8.4145896000783	9.5124160454917	9.25329716678773	12.2136982986828	8.77071950722109	7.6364679960378	6.08876322230556	7.94117872790115	6.36802805146351	8.36473718214701	9.78431372171692	5.59519247991788	11.8105156611026	5.33657582198647	5.88887999830439	6.71119209353227	T
TCGA-MP-A4SV-01A	11.0261010784989	8.2760662275269	10.1215105690341	9.95685027959399	8.24582956506155	9.78884030382911	8.64490884908095	10.2874448248918	6.38497740052969	6.91390449552646	5.68355662822093	8.46512270921306	10.1696858709943	5.74785830034307	11.6810244983086	3.7560063664069	4.53592531172078	5.44546615388812	T
TCGA-44-6779-01A	11.078537534722	9.21051853452042	8.6182931665432	9.87580837914161	9.33710884175242	10.2101631424466	8.08004281492977	2.86200665053435	6.15414221611588	4.13872381303168	6.49275008196566	7.37279509601709	10.7750880919648	10.3193832599116	11.9601543013733	5.09058905875695	4.13872381303168	3.8293928849086	T
TCGA-97-A4LX-01A	10.3961753524998	8.51044480908046	8.37750537777572	10.8287101021627	8.47600694586674	7.32117101247546	7.31575946312087	7.42201810899201	7.8367986008966	6.48913340428469	6.81215911938988	8.06834183402029	9.12089920592252	5.48798341173775	11.7557519477238	6.20269326546324	4.68687255487662	5.57375710538444	T
TCGA-99-8025-01A	11.1167541247893	8.77024156961847	9.54682694679457	10.0262695751914	6.50629719390219	9.93701435637607	7.57056524564049	7.81206807654575	6.31877532424926	6.86202983837897	5.84585356565411	8.86958605333542	10.2361530923068	7.59447228068035	11.7479081540056	4.22536959614922	3.43615730485455	5.81816084302558	T
TCGA-55-A57B-01A	11.64958682929	9.47443047069906	8.92425490759308	10.8853326303641	9.30465106933747	9.07441172354193	10.2250956227063	8.77985536946321	7.58702770263905	6.2032666621912	5.24811202722598	7.38246864398457	9.83060946753139	5.81168267051139	12.1486266406399	8.0971925496649	7.5375096618317	7.21267451885464	T
TCGA-MN-A4N1-01A	11.0878961785613	8.97140937187314	8.47281389452935	9.05320197309103	8.08206809108828	6.57472931005751	7.35686195529244	9.13045995833965	7.80003228459459	7.62286602863054	7.48869837326922	9.48761399461783	9.87734777195084	7.39138853311751	11.7711843685495	3.87811438922601	7.31452898650008	4.79036533944259	T
TCGA-38-4628-01A	11.1872250416705	8.12690966952329	8.38200303411	10.4772088781846	9.11515783587962	7.44436425841833	9.57180625865908	8.20110636191173	6.41465077762471	5.5030332517422	8.52036664392583	9.8819764315614	10.2968319490073	7.97151188008297	12.2168985406324	5.65049269603269	4.40367460137217	6.91683138080165	T
TCGA-35-4123-01A	11.1440018223947	9.07135168890865	9.52557809795436	9.5609506328284	7.82369671785628	4.70631213126657	8.9211505266465	7.7882186688525	4.76075612927861	4.86830699769111	5.54750092131864	8.6011671169193	10.1561129025996	7.48278130253101	12.02375499305	4.16244780297373	9.85105774420912	2.88699035885632	T
TCGA-50-5930-01A	11.0787296605569	8.48626480992209	9.75776529958867	10.6398878840233	10.7326969975524	7.55364688369431	9.4581683686705	5.50230081456416	11.17765106133	7.1547046216487	4.92997686996251	8.59166572476932	10.1693862959367	7.78461271883999	11.8934523353991	5.58332537408318	1.59609731770327	4.80790486657601	T
TCGA-73-4677-01A	10.832321317496	8.9244638904909	8.72119162472467	10.5318891987116	10.1317469651412	8.3705484573839	8.7357627208493	8.97115611253233	8.89572913392068	6.24180392207702	2.63331061222474	8.13274823995801	10.238524510359	5.50230081456416	11.7071393355661	6.70546027771719	5.72291193925624	5.61478412404839	T
TCGA-69-7764-01A	11.1774649418641	9.92695548015555	9.2110979757677	9.59641536869306	11.4478195921012	8.95663434788515	8.55205667883635	7.03624313680634	11.686396877834	6.28898851375602	2.78189225655073	8.01375570224208	10.5232829718958	3.35896258713796	12.2891719838637	7.78103317583771	1.89588845750313	5.6922243408412	T
TCGA-49-4501-01A	11.1413891061784	9.37466880783534	8.14582277262548	9.86335401783263	9.64129391244266	11.3203865899755	8.97090285319152	9.99710878385024	7.53322056817494	7.56180610536506	6.0249640089765	8.47850647372803	10.509934536243	5.14717186297158	11.7930667187482	6.78476476004003	7.70285339916162	6.62779219401702	T
TCGA-44-3918-01A	11.3985247613629	10.0381419710709	9.17595271071487	10.1578117227348	10.0572486670092	11.2614229158486	7.91540661860926	10.4638008289627	7.50759881279692	7.27995154371343	4.97949198316794	7.22205845509251	10.3966879074744	8.09254792296503	12.3782591998417	4.36202933081288	3.54062179158414	4.52530679038109	T
TCGA-44-2655-01A	11.2703799453989	9.38160013666817	8.72973650715724	10.2597832133382	11.1731691210043	8.03271676690514	12.7460729147221	8.90333226315426	8.09195423598185	6.57169351905259	3.30109655271864	6.14171832758506	10.0705295085512	5.13336581595044	11.6540999852387	6.82481713479354	5.51384066598387	5.4145483783981	T
TCGA-05-4434-01A	10.5082389282093	8.36878313421046	8.42421385026547	10.1126049776022	8.62622000479598	10.8765510354781	7.12537441848247	8.13981016917943	6.34778318707043	8.41323062294891	5.63669104904964	7.84849263534245	9.80630255278172	5.45683016498996	11.6001253304138	5.20850813190019	4.82988716424072	7.18902236976516	T
TCGA-44-6145-01A	10.9590371936176	8.92403523659512	8.63904693083063	10.3163378430058	10.8832096814719	6.87134920427933	7.25792981420095	7.44181543335242	7.9663492438174	6.31571635098759	5.49989241939804	7.81353907389314	10.2165002256453	8.22323286120591	12.3439256119411	6.17485629803195	5.01536766130543	6.20030804497008	T
TCGA-38-4625-11A	10.7337393341709	8.92584747123711	8.30710219301028	12.9520102069311	11.8636395754023	9.44310176923836	8.89482540563735	10.1978914964465	8.81715925263556	7.17615809177453	3.50391654611308	6.64442279554269	10.4134731727716	7.90583108062596	12.677681121478	10.8169669533117	4.38020104632883	6.16552732616156	N
TCGA-78-7150-01A	11.5283240680671	9.58704042178571	9.06850632144616	9.58704042178571	9.25488209337309	5.41619259488565	8.09945488030825	6.55854453172817	7.87539043467703	7.95349790497551	7.68837304792336	8.0338090736794	10.4562486296975	9.48400557716836	12.1271486262131	3.84094424144801	0.64462413194516	4.23733240997795	T
TCGA-38-4626-01A	10.9543268161026	9.02658562612425	8.52337445345414	12.2558114061678	10.728058132137	8.81125093566494	9.3854821555498	9.42223599679971	8.84845586583839	6.14838373444398	5.14929017139347	7.75046561441778	10.0527627506894	5.76519859189167	11.9222185631134	8.58231928676598	5.3218111686489	4.85581585527367	T
TCGA-91-6840-01A	10.4678135751132	9.67385160426451	9.81468525615284	10.9342043400172	11.2237159878117	6.02462799549369	8.70458311644987	7.9867340597468	6.482784401611	9.24084492777894	7.01848570928009	9.47547285001339	11.1104247339872	4.92938402430395	12.220851619338	4.82067451514815	5.77532536259318	7.93566373234502	T
TCGA-J2-A4AE-01A	10.7962024829663	8.45056827714012	9.34772126998038	8.9102854360185	9.71381647738317	10.4129785524992	6.87919127659088	8.82658365972924	7.35369423930242	7.77805114746808	5.45261489078884	8.49995748333864	9.87219668277375	6.33368769317693	11.4607117674182	6.68048888429331	5.2860319116568	6.32246814109137	T
TCGA-50-5932-01A	11.5506725602555	9.14570348652921	9.23861486166408	9.93476453099355	10.471713017375	9.85656207945389	7.43686440858103	8.26384687547556	7.72716683806268	6.23569077426419	4.08624129784464	7.99237651099498	10.9840641954787	6.67610093966671	12.0624655306376	7.38086537857369	4.20646307754201	4.50481123765621	T
TCGA-62-A46R-01A	11.0905378475634	8.7357627208493	8.83774870081858	9.59641536869306	8.43405769500122	6.23258285279864	7.68522598862409	7.98404929800797	5.38454640934746	6.48970762128115	5.35056536024989	8.51738169124402	10.4619684601483	7.31750920092834	11.9822463696451	3.81259818893398	3.11273617790345	8.37541089776591	T
TCGA-05-4405-01A	11.2422585159845	9.31542138098103	9.85016635517474	9.92695548015555	8.72611387635507	10.4006274508508	8.73687216805562	10.4301972194435	8.06346930281151	6.59904035279235	6.71864104026922	8.96167476618514	10.2675618284926	7.95053446127031	12.7046640719461	7.33279591051495	7.13821479294157	6.31978644342293	T
TCGA-55-6986-11A	10.6005099541629	9.37928718144518	9.33630325784704	13.399464274329	10.5751766817757	9.55648870559455	9.77393175471699	9.54420898335855	9.54665948117502	6.86828703661627	3.40325027092806	7.50018145861125	10.6689367551621	9.82974226447061	13.8523032017895	9.44345644991224	6.83026065763739	7.24546515769272	N
TCGA-75-6212-01A	10.9355607229612	8.23025866257051	9.21714690981758	10.4508880514631	9.50153300021451	6.74460288621715	5.98410825122286	7.67147893748345	6.89593143490525	8.5935017363878	4.41796630735096	8.10742422285719	9.65659877357753	6.83943309913931	12.0932993801771	6.98787524827749	7.65435470139406	6.35063207912702	T
TCGA-97-7554-01A	11.3686734152245	9.11372383797169	9.55499128751541	10.290406570334	8.72734426983154	7.55205903523119	8.44097019063916	8.4513132471644	8.88053621138671	5.22826367017445	7.45659834872155	8.93884443649288	10.16819678954	5.90477171538928	12.2423815139624	5.69535317312183	4.69577658001599	5.15513685732185	T
TCGA-73-4675-01A	10.6866738650181	8.30864530676261	9.0880206126041	9.90928487638867	8.63373691292849	9.62747325033593	7.37376513577228	8.00576851131006	11.3795857584284	5.78803561038214	6.36206065398383	9.0392774671792	10.0482291531238	12.1703498907864	11.5509041281217	6.88955441436035	5.26319117904892	5.42127172722282	T
TCGA-MN-A4N5-01A	10.6456858828405	8.93668295518041	9.22812447388648	10.2284772000136	8.38094598524313	10.2118423964932	9.45409165199894	6.62902469612242	4.90105398881415	7.14959371080939	4.84170987234404	8.00546226910836	9.16477156048451	4.52674760390587	11.8159965092868	5.08207594034887	4.09238162379109	8.52135161533812	T
TCGA-91-6828-01A	11.1549419192109	9.71917945120313	10.8923888479917	10.7982564969623	9.58240103937662	14.1615132520153	6.72536186456766	11.2664119232156	10.2013101858506	4.8203451014363	6.72536186456766	8.9920160722472	10.1209765350334	3.19176133734784	12.7529025306215	6.49969910948825	3.88408187459797	4.20347530823848	T
TCGA-93-8067-01A	11.2555206526184	9.05999641367343	9.33059167986954	9.87219668277375	12.1331137165626	6.49745954377967	7.78885207469899	6.28034707336095	9.09954797072989	9.67803678304573	4.76367705631107	7.86299270002407	10.0445622034482	8.09195423598185	12.1107371306783	6.09433177244236	3.691267932819	5.41503003104638	T
TCGA-97-8176-01A	10.630283675301	8.34991308798788	9.41409136755759	10.3215573927261	8.79676421844929	7.08402692504417	9.50329042960414	6.71198153288054	7.15029528458287	10.7954980319758	3.85266870099694	6.76858306589937	9.81289239317137	8.36263809608808	11.2849127538874	4.97349620944417	1.82310134389872	3.85266870099694	T
TCGA-55-A493-01A	11.5281032570875	7.86547415407941	8.2300091654829	9.95632315439486	7.29246822305637	7.014530968778	7.02434215530715	4.41277746398263	4.9542096414863	9.85879749416672	6.03937775353036	8.16834617875556	9.74448881522076	7.66645213125832	11.6190505826867	3.19669310682617	4.58859399694232	4.69488929006327	T
TCGA-62-A46S-01A	10.334530194597	9.47529001107979	9.83991240367525	10.3840917597734	10.3662387607725	8.25622003979279	6.29632720164455	8.70649817566447	8.91144055007053	6.08876322230556	5.40247039330244	8.00750196676029	10.8442875560106	7.34937042035143	11.6658214356907	6.79097390485068	2.81136177882051	5.81610340995947	T
TCGA-55-6983-11A	10.5750087896356	9.4544890979457	8.45183191494084	11.3980931009188	11.4583225015093	11.758364349867	8.03215196613474	9.23143081345395	7.42905225571591	6.29709170922672	4.32523247295523	6.85644707356164	10.3721749327318	8.36086434384962	12.5507098957616	9.15449244869979	5.17937324298694	4.8071544954936	N
TCGA-55-6968-01A	9.86690909651707	8.52613902947102	10.0191357193817	9.95258182207643	8.87004551264322	7.44526177649598	5.79452774004872	5.27982146597751	9.79243630963659	10.8257633923054	5.8176491254773	9.19432116749094	10.8381525939887	5.04317713271886	12.2251503131271	3.75974886483863	3.20406734387257	0.784114175643473	T
TCGA-44-6147-01A	10.7339207792634	9.46108937904849	9.10181267378472	10.320917104859	8.78029984822586	8.10334889068322	7.82610414729251	9.99779646203906	8.41153566465086	9.44764250339203	7.54053413210449	8.82132530271756	10.2516648499305	9.24710388260979	12.414463998944	6.93453415412288	5.47831244262325	8.91891924914222	T
TCGA-55-7911-01A	11.1486062019976	8.91696848464096	10.0797050292474	10.1772306447368	7.98404929800797	10.9637037166344	10.5816582148789	6.93715430207045	4.95548208355694	3.98392850290895	4.42544854286003	8.58464590189511	10.129188119537	3.62827836139234	12.5569442738628	4.42544854286003	5.04008965466922	3.42131083369175	T
TCGA-73-4658-01A	11.748172931057	8.49576743630363	8.46152505889882	10.9751805437078	10.0967224082251	8.90333226315426	7.79175580446901	8.74127629265246	8.21246888992573	6.09850063302378	7.26569752537524	8.21938720816665	10.2538555624305	5.8669497329509	12.1156884211974	6.95842392363061	7.45630344209542	6.00684410488078	T
TCGA-44-6778-01A	10.322260223837	9.27959170500925	10.2985195669762	11.9369446155913	10.6769810542993	8.93624186673514	7.77273538683769	9.67437135822725	9.44272253915633	5.99356175704913	4.42455951976211	8.65015688426326	9.9822472709674	4.85581585527367	13.0170113881472	8.66680935085522	3.79033551600575	5.47580948958708	T
TCGA-75-6205-01A	11.1130572651713	8.05512838116692	8.94410809753381	10.420686738353	8.10003658980174	6.40536512882349	9.29120294720235	7.40544253728295	7.0846972388237	5.39989100203693	7.18313859097379	8.93539779753439	9.81574804752432	9.4974637853113	12.2672563363479	5.39989100203693	9.78647037134002	6.09935244594483	T
TCGA-75-6203-01A	10.789965688228	8.95575104829007	8.95096591320335	12.359827906563	10.3125497632343	10.2535241664592	9.54086812238871	9.79461904909642	8.38968856609784	5.55008557833663	1.94582422894256	6.90317992952918	10.1003109283059	8.7407976785546	12.7166803220217	8.68251818649916	6.6387255273106	6.49141299163765	T
TCGA-L9-A444-01A	10.3587023499846	8.12350445226105	9.87784580113002	10.3260713399704	7.75298604735224	11.1214793295722	9.64201646086832	9.78322154772763	7.51544437065001	6.50629719390219	5.55843734936596	8.37289803750976	9.6538059471298	5.87998568622605	11.2449726094028	4.05122642322065	4.21986784369634	9.07070555494293	T
TCGA-64-5779-01A	10.5962787384298	9.54086812238871	9.78017208084929	10.1654580506187	9.91912272922626	12.1153529126571	7.57837684125134	11.2312924204168	12.8612438085388	5.75676064292031	9.56980889961037	12.0599188679919	10.429856464578	4.20989345458962	12.4865291986836	4.36401903013621	2.83995248591424	6.02599674403277	T
TCGA-44-7660-01A	10.6435932380654	9.45075184789114	9.4953751654331	9.07589669945903	5.84162698446272	7.36960451815943	9.63154649109436	4.02726298376692	5.12039889631009	6.29066037322284	5.94099451528653	9.79799016664283	10.2922914610805	8.5596510786112	11.7549901356633	5.54801499975311	3.64293326492035	6.55224372709923	T
TCGA-44-2666-01A	10.2269864210861	8.59497370747762	9.6039520962443	9.65168068633752	12.0730975997414	7.75425725069133	8.74883265123361	9.886454051115	6.85334349158134	8.90366600927992	4.95631413001584	9.02399675133975	10.0240404545917	4.50951224479129	12.1876585946909	9.32132172399183	4.39231897743516	5.85633582719263	T
TCGA-49-4512-11A	10.8175310514368	9.400308525745	8.63855097519977	12.1285021188977	11.0646537066266	11.4568500902601	9.48135112529814	10.2715937567509	9.02508610762512	7.38571193902216	2.71040034410113	7.11314226844613	11.145704794124	8.7067209159965	13.043419957837	9.64806859611704	6.80395260158072	6.20778753540585	N
TCGA-78-8640-01A	10.5494431265668	9.2821756426526	9.25951883260533	9.88592829419834	7.93652499295538	7.3318538554727	6.73950051626877	6.27728739943099	6.23115190824255	5.22669419569453	5.35995306587627	7.6196106896988	9.75650709971302	7.78071855915003	11.4220551482233	6.049128628101	2.60055276519194	3.6857323496735	T
TCGA-44-6777-01A	11.307840169007	9.08636812942675	9.30903237141261	11.389862683967	10.5434313379271	9.1226807881561	9.49576755080188	8.43945538859487	8.00576851131006	6.38898667799313	7.76356701047999	8.80685138819216	9.83530232383505	6.51720407296919	12.4047769591536	7.58329734505232	7.1506220742478	6.37160538915503	T
TCGA-44-2661-11A	10.8658401889767	9.14216558884918	8.80388307648567	12.8103689639357	10.8355850834364	9.94188292118807	10.6313360969204	10.126266037913	10.320917104859	7.18844369722974	5.34807897062008	7.42433729517338	10.3893133800996	7.92891562299628	12.8888170593894	9.59340422813691	6.12720308152946	7.69232069005517	N
TCGA-J2-8194-01A	11.0365991332331	9.40494956021908	10.2746881057247	10.7021515751796	11.0934989531028	8.26998924870673	9.34791893559217	7.94265824205295	6.52167242260503	4.45840380338583	4.53700013402106	8.66729192623337	10.429349817697	4.53700013402106	12.1107371306783	5.55707079027009	2.785664051014	4.31941015803097	T
TCGA-55-7903-01A	10.9096622554561	8.41581595566793	10.3849329132924	9.4354574647223	8.85442799655659	9.59174723840251	7.47771219848206	8.11408046184612	4.49161803150812	4.00227798195037	4.65578819624545	8.42391990008739	9.99848785598654	2.08957380097723	11.5450955969095	4.09759875875076	6.1770478605698	6.34242613363796	T
TCGA-97-8174-01A	10.9162167452485	9.26010559183487	9.08594527159994	11.3039956873904	9.33359691093315	9.86811270707194	8.79319438867584	11.1078428119777	7.82633423350527	5.97476113059856	4.78592287878722	7.83499412939254	10.2931255900747	2.10678287560485	12.1989014878688	11.5406299525507	6.79764874591111	5.60586130483797	T
TCGA-38-4627-11A	10.8309380958407	9.41991202946696	7.72829687855277	13.3805770749238	12.0188198063647	8.60287359168198	9.40011956477244	10.4595097176128	11.709580419187	6.47454209073478	2.45133909995977	6.82189050499187	10.6791870222786	7.23074358826095	13.4620670019616	11.0770517487444	7.38630268799347	7.38630268799347	N
TCGA-99-8033-01A	10.8770504897193	9.17657122512345	8.71831628724487	9.85690582095216	9.6106316650824	7.01887371067354	6.9013140776311	6.55854453172817	6.09815233566701	3.34055021800929	5.03932903079075	7.06684971495946	9.8397458147286	8.63904693083063	11.4461208659847	4.45238564965739	4.94374063969528	3.79417801831978	T
TCGA-55-1594-01A	11.0406226337747	9.61785494392929	9.30903237141261	9.69984184455081	7.35908909358772	6.88827517561604	6.60625385817233	8.6692070431426	8.47897687497617	4.21862070970869	8.91318554403965	8.79515763738559	10.5991359460147	6.40793505075178	12.1368112941948	5.50754924650194	2.29644050182359	3.2371672838088	T
TCGA-55-6980-01A	11.5252011563602	9.06431390103672	8.60950555874972	10.283847374897	8.94169535518397	10.7164377745887	10.4978260242921	9.81838711221082	6.72563663430836	10.5359928131384	5.40017842344469	7.31723137341999	9.94357109897688	6.59623557323091	11.8317749773463	7.29068940028987	5.23654846714993	6.15826226274899	T
TCGA-MP-A4TK-01A	11.676031620767	8.83023117648047	9.10181267378472	10.3612196825605	11.0768748792011	8.55423735664107	9.61007800671331	9.54629317486524	7.86608822739486	8.1906238599048	6.96237548113314	9.84115791168486	9.66659729977364	8.6871000853116	11.9537681038894	7.09236388581741	7.31664626496306	5.6579329271495	T
TCGA-55-8207-01A	11.4080155523505	8.51519995840603	9.01871648983904	10.0646846107394	10.0943445788772	10.9078949728487	9.20225129090452	9.27343097429856	6.97587951681908	8.13743193320308	4.79414534699409	7.52991485648035	9.67220972148703	6.80019912461924	12.6559777918955	8.14099365820788	4.11567840118411	7.3986388983761	T
TCGA-44-A4SS-01A	11.3224036925887	8.7473038815406	8.24024209344109	9.54609433417501	9.73509333545807	4.46705565836673	8.39766619997665	6.51628614640547	6.09277625301293	3.88377768172531	6.27137086608561	7.70962783130467	9.487975660059	7.58732333613124	12.1866415076599	4.07482248579798	2.22015640399115	3.98131240921512	T
TCGA-50-5933-01A	11.4766307979085	9.1773718948998	9.17203171575162	10.5187361902056	7.23667842092102	5.73773265257031	9.09954797072989	6.50878141748216	7.10175191005853	10.6431009361413	7.05662046280229	8.89595052140847	9.42159765423066	8.85323259208372	12.2580527126597	5.30365765900575	5.89513983445575	4.51741465107593	T
TCGA-44-7672-01A	11.4709954519314	8.56064262520368	8.77306531741943	10.9265006857789	9.2436698488666	9.68385493651271	6.7713690163907	8.2300091654829	8.6536794313943	6.96435427296923	6.76299003115333	9.72872394800712	9.88978369501054	6.54353732134153	11.9687355610144	5.37208789654458	3.88807800742709	4.75858056513773	T
TCGA-44-6146-01B	11.5588389712989	11.3213801153406	10.8519134049461	8.78216415280838	10.5331004140869	9.33488815993136	7.29212618459996	11.0703691355111	6.94950851226264	8.70108312248907	2.70328023631076	8.06803360978643	11.8443425867755	4.59183165279012	15.0471946120323	4.59183165279012	0.38696717528627	8.44240056882297	T
TCGA-67-3771-01A	11.075007526583	10.95706020684	9.24609897395974	9.75415269450022	8.05295345284312	6.3879967020608	10.7395150280196	7.16885022722741	7.07125239443986	5.52442131875499	4.10769838620299	6.27442373371284	10.3546402538872	5.66476001293079	13.0054546955793	4.10769838620299	1.96267837840089	3.33481598909041	T
TCGA-67-3772-01A	12.013376738359	10.320917104859	7.56785845338387	9.94498830852974	9.54591791666738	11.6888045007945	10.8700857992442	10.2449621492624	7.90850583283132	6.6116057067389	6.19397109827867	8.14211198356884	10.3796013902702	8.50128634559513	12.5578692326335	7.04926574047214	7.1582452131079	5.39266299784377	T
TCGA-97-A4M5-01A	10.3389320028406	8.74883265123361	8.46915867846503	11.7088428685342	9.53899228113984	7.4874889473447	8.61207292179771	8.46612083170341	10.7977425954677	8.14469146364988	5.08975752634285	7.64675545757678	9.80375342112207	8.28007823161833	12.2823168780754	9.32869007565339	4.32997293922467	6.58249391393065	T
TCGA-53-A4EZ-01A	10.7150496640587	8.44573755782667	9.7557760065696	8.42575738159988	6.60472263288871	9.06250949547512	8.95469632799041	10.5485667680667	8.04644882140085	1.81960208677088	4.15589805282498	8.11743864659963	10.3457493166291	2.65407717424389	11.2699815056236	2.65407717424389	4.869716346351	4.03209251516415	T
TCGA-99-8032-01A	10.4227099166163	9.57089987767966	9.58111454704088	10.5209818048292	11.141000410879	7.65089764189191	9.67531855117916	10.7241454920488	10.8003438194485	7.85837483493198	6.57438909152179	8.29764190928413	10.4390959486633	6.06700172451654	11.7861223747547	7.5592152374903	2.42285563406515	4.11435690466758	T
TCGA-73-4670-01A	10.6807374394047	8.79343369613319	9.14357493966868	9.83261354096502	8.77985536946321	4.53878562898287	7.05404279131301	5.92407564982484	6.66044290774956	5.70542919715708	7.0077002253625	8.39040924180358	10.334530194597	8.03129980277318	11.3155390096448	4.97745438773327	2.46751870675722	3.60301403081779	T
TCGA-55-7576-01A	11.2761709857195	9.12137119986884	9.91035694045405	9.90806188646763	9.58854319097792	11.5240663312656	10.8633446814097	8.49347114738345	5.89294445463609	7.91697344750829	5.39585327770396	9.61665030788583	10.1517662892793	8.14999677309864	12.4465041758179	5.00433341577476	6.34627487344275	5.37329240585068	T
TCGA-49-6743-11A	10.9142851151311	9.48495430076476	8.2143510722401	11.8685705177925	11.9529524930976	9.77769602488771	9.76785614405815	10.2516648499305	10.6670176482357	6.65217422528174	3.32324750229669	7.2442585770471	10.9027913926347	8.14721947416671	12.6637920115439	9.75131915443142	5.66656955045071	6.40337569656802	N
TCGA-05-4425-01A	10.7239684732694	8.11210224961818	8.62554838925842	10.0032145652091	12.1318455931747	8.27216838263888	10.2973493228334	11.3711618291318	5.07518171424593	4.63607211265803	7.22382753979125	9.8475513059892	10.6451736563225	6.08652025163259	12.1384590685746	9.52821302375084	5.43620038360405	7.14598332096166	T
TCGA-93-A4JN-01A	10.7632256777253	9.48817021384939	8.99523905975824	9.90806188646763	9.02615207877838	8.37910195430407	10.1864733288499	8.76884914892446	7.28537829343981	9.38201444948168	5.91714147622774	9.47811275641418	10.1055074973315	5.13672018510764	12.013376738359	7.44181543335242	7.55777514723632	7.68389296247612	T
TCGA-55-6983-01A	11.434611944044	9.8400789926219	8.5535156732473	9.92368774430885	11.369934777851	9.53773190984521	7.57206141664418	9.59906742484969	10.1369450115364	6.39712100749176	4.51157712468591	7.91507566748303	10.3428260432584	8.80779057234884	12.4140253220135	6.31165622293847	3.70534621138023	4.97489454459477	T
TCGA-75-7027-01A	11.0648476121378	9.56723524477639	9.20696397313152	10.2526885777656	8.67871243532938	5.57262111913371	8.71686203326366	6.98291186239364	10.8366048377138	6.44540076923787	6.94878333901926	8.46695801968862	10.7292537247112	10.4623106559556	12.0752870046833	6.31332605742861	2.9477257741558	2.83896534883496	T
TCGA-62-A472-01A	10.7202097667202	8.84937667316288	10.009773711207	9.60583647186662	8.03299148343898	11.8061003699259	10.9167556580396	7.3086772126503	4.05724445144908	8.10239243745885	3.18265429469172	7.89502937712424	10.4939616948928	2.62839895142613	11.8186418434146	5.65455251635037	5.60892797689598	5.1863276122266	T
TCGA-78-7154-01A	11.7570604203916	7.71051639893262	8.6755928442452	10.4360763746276	8.91223885853573	8.4284674776299	7.94150813186441	8.14387814976395	9.38626631121372	6.00227796307885	3.03437332251746	8.99053184531659	9.56703218422049	9.87163637077176	11.8726816405718	7.49498644983722	3.21588973750304	3.77695910295009	T
TCGA-50-5044-01A	11.1189096378255	8.24298283255856	8.19487228118374	11.0127138905862	11.4414536568131	7.31826614940708	10.873636238417	6.30949606248305	6.84123109941269	5.93238086680608	4.54554218697691	7.18934698883744	9.24710388260979	8.14073285215459	11.9394699101041	6.76943149292556	5.06243178697372	3.43411989246972	T
TCGA-95-A4VP-01A	10.3607329786591	9.17394593290449	8.50620042100239	11.1587425495653	10.1374514355026	7.97693945984146	8.769301273129	9.95594417947511	12.013376738359	5.43969938298506	6.11229148712354	7.26092171417938	9.73692748848193	4.62726808586583	11.6219081545579	8.83408630206998	4.32207963698741	5.86564427560336	T
TCGA-86-8674-01A	10.6962776307186	9.3563821765269	9.70628013798564	9.30029054513364	11.7776975041855	9.08450857990088	9.20123688188865	7.67470389390142	9.60621147581396	5.57988117537579	5.08207594034887	8.1155192791455	9.67220972148703	4.31568777820396	10.803646111464	5.08207594034887	5.71854925262205	3.73707103674127	T
TCGA-97-A4M1-01A	10.4611697386911	9.36736683550277	8.11037509441773	11.9622638472545	11.0114278519447	11.6616912066856	9.42658780322312	8.82635505222427	6.18275751374768	7.16230088497692	4.96988480321367	7.93283657954097	9.51725311990137	5.8669497329509	11.7369582156344	9.88351077064491	5.69047879284609	6.71665749980696	T
TCGA-49-AARO-01A	11.118171496444	8.35067956918471	8.38592158627103	11.2385510374536	8.57697709129272	9.47028133293754	10.5035461202884	7.52991485648035	5.97325880222131	6.32505342975513	5.70575536559133	7.15600004573917	9.84875889284021	7.94373116376531	11.5786763995715	6.36333182972863	5.56564943657251	7.17430792037142	T
TCGA-91-6831-01A	10.5557388398105	8.97449226270475	9.33670696694192	10.0170682344849	10.7193410489126	3.70183122279122	7.52473996421061	10.4262748950277	11.5586024561517	4.32761809886664	7.10022990917748	9.02277585567481	10.5229416988405	7.17123539350517	12.1133839336394	9.37734106450284	4.32761809886664	4.98919626417269	T
TCGA-55-6642-01A	10.9330816546746	8.40020602780503	10.3377908784591	10.5952435662562	7.72800877515846	9.70878979446135	8.70896402212902	6.39882502647673	11.2914512294155	5.18674631198321	8.27189613488433	9.54403969001662	10.4787267828625	6.8509514697849	12.1954074182339	6.41896162008521	2.76866745058213	4.35021323894791	T
TCGA-86-8056-01A	10.9821016776396	8.92336610824409	9.71188518470014	10.2336076330237	9.2312344303784	11.827165514443	8.52009555767306	9.59925186272844	7.01587116972006	5.70016690782377	6.96716919541096	8.3856632334129	10.4377528787886	8.80388307648567	12.4395665979121	7.28507281403727	3.25766260516897	5.22991285918999	T
TCGA-L9-A5IP-01A	10.6356432883449	9.21598348034505	8.62842102274276	9.81985309494753	10.2268200724809	6.06673649568223	7.10964832623541	2.84399191628533	9.42380406959802	4.99436750911445	6.97654929101415	8.8143938567292	9.38043103671052	5.53198864564665	11.0074212109011	3.99546547526662	0.62357991071893	2.64357044570376	T
TCGA-97-7546-01A	11.0594426090355	9.40966579580119	9.20081632069381	10.4534249758475	11.4201661988939	10.0959002606912	8.06539121758198	10.0824286856159	8.3919564408333	8.47429075763617	7.44901986603464	8.15786476020446	10.5775622073956	7.01133203842334	12.8298925463005	8.55640747598523	7.32060634896395	7.64923167189925	T
TCGA-97-7547-01A	11.9610349856869	9.00085320194491	8.9421148950976	10.1328963071849	9.50399491169778	8.37883684626205	8.44676574882533	9.37811266820949	7.60334717352284	8.74103698560353	5.56972444839372	8.66467971493888	10.1576549613313	3.8753758745178	12.5684841376776	7.05232290169736	2.44125526455142	6.50940596529712	T
TCGA-44-6776-11A	10.6064088614832	9.25770542164788	8.78287100495131	13.0801340480761	12.0841420110618	10.4492006325503	8.50875307690657	9.20448099057624	9.74936650191124	6.84245675771057	2.91064778412702	7.2378146070579	10.7342654952102	8.83799028521931	13.9664528660235	9.37446496286091	5.66088981044879	7.08560480526312	N
TCGA-NJ-A55O-01A	10.3262326582632	9.51930830622326	8.86148986542904	10.6853217778361	10.2572624129339	7.9317193446696	7.57742213698787	7.91697344750829	10.5952435662562	8.29278667932483	4.90645259708277	8.53613453812281	9.63501196781435	7.40762630961945	11.5232390107301	6.9318307477273	3.56712854842078	5.74568542015995	T
TCGA-55-7914-01A	10.2459430013268	8.62980220112795	8.27634533018701	9.84384490271564	8.91891924914222	6.2721093968452	7.75269790549722	7.00576863252817	7.65779656513174	6.83372901038041	3.97396938483505	8.33438506161699	10.386799124739	4.69577658001599	12.3368239375093	5.28837651465173	4.24889179289005	6.62598459241296	T
TCGA-78-7143-01A	10.8665745498716	8.57168572580495	9.90681085590478	8.95015044821267	8.22052930772872	12.1425315833097	8.4474671541363	9.57891886775308	3.8778587677069	9.07509458449047	6.03937775353036	9.03496601300017	10.133085322963	7.15568755651589	11.9018964149413	6.17893940571396	7.33279591051495	6.8079446178461	T
TCGA-50-5936-11A	10.7733696389414	9.24495110883412	8.83294387583309	13.3394131665733	12.7329591222391	11.2279722945105	9.6585794561249	10.3137655025981	10.200099273514	6.94699821851209	2.90079607736801	7.00213083544096	10.6803799576907	8.65998845074586	13.8254715332547	10.5720017200193	7.11141967498382	6.60306025611449	N
TCGA-55-8205-01A	10.5191223792432	8.35192706615457	8.89283776985741	10.7780295455161	8.38476606226926	7.10022990917748	11.4677240826616	8.06654848442238	6.31480370124523	5.83072071353832	4.93830929444336	8.11180357400924	10.0829608011946	4.49753947610475	11.8806417958342	6.52231460860105	8.95867149861603	4.77294736438789	T
TCGA-05-4415-01A	10.2197117200819	8.2300091654829	9.92838375837686	9.59776418592845	6.6440753216638	4.60567408379557	10.5278695264289	9.82072245985289	9.80737315447754	10.28436933824	3.27835244538158	8.43026902297783	10.6216742837884	9.66623100412431	12.4838369320945	5.19918751095953	2.3495655873437	4.50356412145553	T
TCGA-86-8358-01A	9.93807698760613	8.43634643605483	9.3014545597681	9.65805052582173	7.88318774885158	5.36956457356109	6.37760868438659	7.24236996204046	9.62193037210302	7.55083351140211	6.43211138244218	10.281318935673	9.02615207877838	6.02760166252749	12.4628784881852	4.6859381798522	2.94417807726656	4.63875436684236	T
TCGA-91-6847-01A	10.6290911853509	9.51616823733138	10.3647440004108	8.12350445226105	8.50571806058386	5.74725442413722	7.24458933475331	7.34841867789404	7.37507501668752	0.608275935502253	4.29870400081869	9.27644255094653	10.4230647515681	8.45009580172375	12.0997146868992	0.608275935502253	8.44369326359247	2.59809619327154	T
TCGA-86-8585-01A	9.73325464295216	8.58464590189511	9.43333158713111	10.0184230240113	7.9783328736659	6.08017116483889	6.36802805146351	5.87920960445704	10.6652999228665	12.3774479645037	4.5925796839642	8.26702692785564	9.79135385065461	8.33787375435182	10.6211561315556	4.90195680939701	2.75714324122721	3.70622896409834	T
TCGA-55-8203-01A	11.1610137305428	9.09848206494502	10.0994379028358	10.0442150710871	9.40241157592437	10.1856222367738	7.64002158121429	9.4777580239075	10.1722751615873	5.99695996418504	5.32812792845737	8.75917010023703	10.1344746805097	4.32440887385197	11.5959554872448	5.34807897062008	3.32821415669196	5.09317105361891	T
TCGA-71-6725-01A	10.8738131548639	8.68251818649916	9.35008465588953	9.54534091407031	6.54977599864404	10.6685703300735	10.2914248902632	9.96234650849148	5.94963306796256	1.84103239728224	5.75152689056946	10.2059132474896	9.58203189551678	9.83097571880047	11.6436664417713	4.34623748893264	4.64381443356634	7.30900062198385	T
TCGA-55-7816-01A	10.509934536243	9.86055261896956	9.21270201434488	10.2475993022453	10.1298669688669	11.6738451156802	11.0253749424126	6.06177971852571	7.270038947068	7.24236996204046	4.21886053666911	6.48148717206101	10.2808135648736	8.42447913179548	12.3746782953878	6.1570676680708	6.02131313050811	8.90020582251676	T
TCGA-55-6978-01A	10.8674561795021	9.15487118426399	8.92909059654315	11.0036377541838	8.75025482823151	5.62835930342275	9.97810935323177	8.96679319163074	7.2707367327787	5.30010682115796	7.54807297643322	8.08720975706069	10.4983347789267	9.17181579610398	12.7111531354042	5.67122317689089	8.11743864659963	4.09165700011791	T
TCGA-44-6775-01A	11.2503215472426	9.19515231821129	9.14861933366384	10.3177307802247	8.71352590056809	11.797706265141	8.53370882096098	7.68781496006466	7.32908597912294	6.81964127902873	6.81964127902873	9.21353236761593	10.1257477031956	7.23222011941694	12.8091946080957	4.44422313006362	6.66154573371723	5.66240968052241	T
TCGA-44-2662-01B	11.4297883134709	10.2109840163479	10.4442966597939	9.3056508758554	9.10038659307853	12.1700014104698	5.70444829056446	8.07457708746118	3.46802284988353	1.54912549704985	1.86346600636053	5.15821688249328	10.7443527604695	9.53665476482738	13.6529032210175	2.54085452717795	2.1518333595941	4.24531929772045	T
TCGA-49-4506-01A	9.89868007264866	8.71593817819176	8.29515143190702	10.0503331470098	12.2066562836386	5.32483750410677	5.80180621335877	4.96756930811487	9.51223090477917	8.03825682599225	5.90897160903384	8.3705484573839	10.2596192958083	6.08652025163259	11.1998229659219	4.68266583988517	1.45239855752288	3.58364930863507	T
TCGA-86-7954-01A	11.1754856111755	8.63050047016361	8.24889884736852	9.8934675412882	7.81353907389314	9.56817801683463	6.78446044629705	7.35256843940425	9.89419394404953	7.06319236426155	5.98805277129828	5.77015124588625	9.90061497026366	8.5198244714203	11.7673588434123	7.37919065971341	4.50314573402773	3.33951778566	T
TCGA-78-8662-01A	9.9879657717398	8.98155143087532	9.94876625210055	9.87699630170415	9.89938591664292	9.11589911348368	10.2882981763768	7.20286994158378	5.91540660008048	5.01419534873648	5.96708592455523	9.26706256678657	10.447365993596	7.12659827248683	10.7232656690318	6.44345364434583	3.88497274602328	9.54458543343367	T
TCGA-MP-A4TF-01A	11.0387814166344	9.30738618509837	8.96589155841297	9.07464929663143	9.4777580239075	8.07702546124112	6.96894219594902	6.09573381139809	10.1844172927098	3.04721952723446	5.41179103764312	8.39481585031705	9.77430341859515	6.58991198725143	11.7678783826935	4.19494064494852	2.64284732122217	4.3794943539967	T
TCGA-MP-A4T7-01A	10.4837568827272	8.22297497245773	8.99951580038602	10.2161657456009	10.6798672669619	7.96550257367362	7.84932440241538	7.82043852612655	6.88955441436035	9.18810759103039	3.92527900558447	6.48480554311333	10.2013101858506	5.4870162153172	11.1976954064374	7.39341569363346	3.60279664974369	5.18102545383286	T
TCGA-44-5645-01A	10.6534595426375	9.49215946247624	9.83511260118073	9.55442720570986	8.94103180590826	13.061511128786	8.42421385026547	10.0870754593671	7.14065424025311	8.26155347966829	1.6681663115769	7.1506220742478	10.7714624278329	9.93402835890022	12.3158055102536	6.42754273683368	8.08090073672375	7.50886264536658	T
TCGA-55-8506-01A	11.1780336382943	9.46108937904849	8.6735042630311	9.57891886775308	9.87108931559311	4.22508079026031	10.3785985226723	10.8274820578779	6.56223058165543	5.31005262428492	6.19428446091822	9.30009256362219	9.58668279071848	10.1240139929406	11.7792386489484	4.69520726571169	8.98573435134687	2.41178776992425	T
TCGA-50-6591-01A	10.6744114775568	9.78196652314271	10.6160723022884	9.00193253512274	8.27405146918099	10.1678333142171	8.70836247923066	11.0726172909315	6.47042483956471	13.5234543075415	5.20352158801436	7.73164537560868	10.656009021194	9.22291341256093	12.0642881742784	4.79150343482274	3.41257611046265	7.74370697151664	T
TCGA-L4-A4E6-01A	10.4306904358413	9.41390491055185	8.9057959792397	12.1655434621336	11.3387177498449	9.25910015733633	8.69614518639832	9.73959616671002	7.74837063926345	6.3637149351804	4.32559534880454	7.23387908338324	9.89419394404953	6.22330117885167	12.3766803164209	8.32666464366596	6.07522504798502	6.09850063302378	T
TCGA-49-4505-01A	11.8620177483003	8.79563816227312	8.64992225084215	10.7580205492285	9.31609848962642	12.7245717539011	8.16994742953479	10.0740427868733	6.59018881093647	9.12736901358961	5.06775899285358	7.98263470853862	10.0655477079532	9.89783605273637	12.0255471402289	6.15679308662438	4.40397233861844	4.6330880873615	T
TCGA-44-4112-01A	11.7514003848534	9.70021985019343	8.72996897668307	9.91283718045723	9.63685503801017	9.66623100412431	9.57609723436238	10.2441029659291	7.33811001952101	7.35399635344594	6.33683332069492	8.51096238330304	11.062045642405	9.21430997260598	12.1713740402313	4.91855856131331	7.17462926868571	3.8715694575259	T
TCGA-67-6216-01A	11.0709247156678	9.07530229926	8.7470709327774	8.89789111475853	8.4730684659955	11.6470003560703	8.15320614895314	9.5072679211086	5.67179655463971	6.79987296926373	5.02490803261218	7.22044002533755	10.1649314516334	7.88075018700523	11.7417031895294	5.37607231735405	6.11785872663342	6.40574973070205	T
TCGA-55-8508-01A	10.0653708324032	7.64414148224735	9.39069997875819	10.1315784209468	10.6219928715024	10.1545554390443	6.39488314386965	10.16477041482	11.9199598412593	5.53407299074657	6.22689623781575	9.55777950374689	9.47224385845256	7.28595754184294	11.4966089451895	6.37160538915503	2.87994994216989	4.52387027528898	T
TCGA-55-8085-01A	9.83116566978699	8.92271262434653	10.1022303501629	9.90225025631275	6.92373681805607	5.43564333938016	11.5166254224147	12.4901591442201	6.87393336806678	4.44901359415495	4.16884974008779	6.81215911938988	9.74249543900982	7.59159165688003	11.1364350675057	4.60952844962929	5.89513983445575	5.98681815065514	T
TCGA-62-A471-01A	10.86407931382	8.56361653136842	8.89595052140847	9.15963799183397	10.0208754548514	4.41490409560182	5.41840086156308	5.41840086156308	9.10772490706976	8.31611319370997	6.30670340233995	7.21465924566761	9.87055580081275	8.98511756320165	10.8052007735941	4.73929918066143	0.708419549860258	3.93876875265947	T
TCGA-44-A4SU-01A	10.8948541896718	9.49179341447211	9.60216416951247	9.00804916181278	8.18828158207567	10.4225400924995	9.02933560570384	10.8974927835219	7.6382460055802	6.45053311769668	5.9821214731495	9.17778198027554	9.10345816741543	7.7145162246919	11.4979184409181	4.72468026578656	5.20696150996596	6.52449847328091	T
TCGA-44-3917-01B	10.5485667680667	10.5670695127182	11.1974929655501	8.65777790958398	11.3106661129011	8.99396573495854	4.84420132452594	11.4014614313844	6.6659089881082	0.90288772635821	4.31397470361847	9.26514853128035	11.4050149194477	10.7635816833338	13.5317383395948	1.93516994036444	0.366170666891524	4.44047498434481	T
TCGA-73-7498-01A	10.9256423798228	9.33591781494516	9.56780576634298	10.9330816546746	9.88628593412425	11.4564276012569	9.25386285593451	8.86822049316994	8.211615577952	6.82694331030923	6.77163484844871	8.10334889068322	10.2086395692235	5.494869329586	12.2453563819287	7.89088586939014	5.13165709877409	7.52003860748927	T
TCGA-55-8206-01A	10.7320029482575	8.73104880940097	8.61558720145587	10.1556054890078	11.0215904250342	12.2498387556638	8.26360217535385	8.92626652166035	7.77942909188743	7.55424480385692	4.60670629229401	7.45195082574832	9.59040632643299	4.55269436191216	11.9899546746498	7.29454429813025	5.07107454655239	7.87306992363754	T
TCGA-75-6207-01A	11.0748251361579	9.15593526417316	9.49121762165792	9.33690790434717	8.76492608436635	8.49164937512846	7.85093942576156	10.1515848599348	5.33587761219095	9.47224385845256	5.45784994643612	9.10732782993533	10.054512768133	8.74467383198788	11.2004088773737	4.1882637604811	5.73857603434482	4.3794943539967	T
TCGA-95-7948-01A	11.6517668124881	8.8619651020492	9.07314519147184	8.82227712082164	7.27564437629257	7.58764430420597	7.66193939777609	5.75197882850089	6.17862490999039	3.15565709697477	8.22923459938457	7.08560480526312	10.5809576523644	14.6901304978894	11.3621933076095	4.67570010333828	3.62878770017754	10.9026110525835	T
TCGA-91-6828-11A	10.6395891430409	8.91696848464096	8.75516208185513	12.5864856769815	12.3122818290091	9.89520622342319	8.0837270898951	9.53266737968725	9.32170143212727	6.82791502177664	3.37487254817931	7.5986220154719	10.9094794088907	9.29312912069343	13.412249676357	9.16674124243383	3.68327420036608	5.89997172720219	N
TCGA-50-5944-01A	11.3831891880103	9.71061847477185	8.84638811436467	9.99087144517321	8.63855097519977	11.844854804174	10.9737044557841	10.6111544098185	7.50670173161342	8.18938003844482	3.26967240289409	8.03186188189818	10.694925667245	9.3571647719967	12.5987425803636	10.136048163453	6.79793019574467	8.92584747123711	T
TCGA-50-8459-01A	11.4115450392506	8.68734425606605	8.60060471031068	11.3161523362066	8.87652095696274	6.50044821326012	10.4329861787882	8.34491834527315	6.80083752165873	9.31111001347283	8.37289803750976	8.80847569659477	10.1285105037089	7.64093189552974	12.3679658623824	5.46015982115922	4.34251054144385	6.57111738961062	T
TCGA-44-6146-11A	10.8706208922283	9.39393482936381	8.75073689138232	12.1232398492634	11.5572290719116	10.932555709482	9.26170878755092	11.2475187197769	8.59399880945663	8.40595037380568	4.35509423422004	7.56476683933531	10.9446191935327	7.8362342456393	12.9940167798458	10.6453395927263	5.09432688152278	6.0175537119565	N
TCGA-49-6742-01A	10.8412867554401	9.55386546137322	9.28811893315112	9.80307104808398	9.8707279750495	9.63868614190661	8.25405414856462	7.05748546450094	7.7291195381895	10.9800945192376	3.68612999699014	7.3499056645981	10.0136059098302	10.5084181322832	12.0372650480889	6.55367116068258	2.95044273288303	8.02538317368101	T
TCGA-64-1679-01A	11.3582677833807	9.02357877278424	9.09934611413815	10.1086611107037	10.322260223837	10.4776978847503	10.6142125439964	8.22923459938457	6.00924673631666	5.9861595036089	7.26385417703555	9.87454913263506	10.2069319277182	8.56204229499593	12.3375736330808	2.10541302042461	8.28152348283846	5.33635542147009	T
TCGA-L9-A443-01A	11.4293723424268	8.36263809608808	10.0703761360338	9.78554963475838	11.9989769334181	9.66173575858003	9.22512763401389	7.20370075574062	6.03665393679374	7.15861476880125	5.25499801471665	7.44991609253052	9.76977140513111	6.28481208314805	12.000758204499	4.72209036044769	3.34466029701633	6.96862719879559	T
TCGA-97-A4M7-01A	10.4915940872382	8.83707614681797	7.83085779750608	11.0298096065964	8.64136954934417	8.71788152431028	8.13981016917943	8.06372481989769	6.50726287215016	6.88273114626826	5.25086731309401	7.48062051859409	9.6056483343306	6.4203035064661	12.1019669544219	6.57404887298608	5.75282502592904	4.92297040642789	T
TCGA-MP-A4TH-01A	10.8131684594069	9.81752866552212	9.29611607072728	9.96732660851089	8.83452731296843	12.1252031231857	8.64203496106781	9.13464444235772	9.28137483808925	7.80058036220191	4.96547675826131	8.20487390914832	10.2188971474448	2.69488337279858	11.6968913574616	7.35135861218539	4.92552967496846	6.17546787770877	T
TCGA-44-6144-11A	10.3323444684131	9.03058141298476	8.67273736520536	13.6227201558734	10.6001631450321	9.84947257026703	8.85576348057443	9.77979335550054	10.0447216547717	6.84063923154426	3.2257940229474	6.79660062860044	10.5010408561394	7.37249153928536	13.7962960802713	10.7772056194235	7.07796518624834	5.30447344003225	N
TCGA-75-5122-01A	10.7323571671067	8.6226055185141	8.33568018995136	10.6121532873849	10.4395879716018	7.88770461390527	9.54860903024275	5.4892773643159	6.45102470191683	5.67449940823436	5.83147523692107	8.211615577952	9.28667443067708	3.46529069587027	11.4685881999367	5.79208906529876	7.69429384668751	6.670640318881	T
TCGA-50-5930-11A	10.5878213817082	9.33001463668438	9.14528497042962	12.7100743980099	11.8644475157686	9.53178131426259	9.31443331451495	10.1909142035399	8.94459308407225	7.88678413719307	3.52269901280861	8.19226057690486	10.7251518068273	7.52473996421061	12.9142627963018	10.3807419962308	4.70706659209465	5.86149560750056	N
TCGA-50-5066-02A	10.5530100681783	9.53304503806564	10.0115027779055	9.08693372598905	9.61488436380932	10.3333755728668	9.09493330988235	7.44614593164045	7.5421197039192	4.75219888461134	5.71293248471709	9.09493330988235	9.47547285001339	8.59189945836772	11.7324653575241	2.99990767275887	4.21778780512799	7.60548195124416	T
TCGA-55-8087-01A	11.0066969118153	10.1100272519513	9.94944356879015	8.92779644184183	9.44310176923836	13.3591447385985	6.22955694747057	9.77587490193135	5.84405336763807	7.3403851338092	6.18464676444323	9.6204222875682	10.2154305968486	5.42854495678718	12.7079127407835	8.0375044890765	3.93858235851892	6.50507681834585	T
TCGA-50-5932-11A	10.8369458424655	9.22433647075698	8.70721140331989	13.0286569995902	11.2961094167001	10.7624903172727	9.38160013666817	10.7958471357038	10.3406358805379	8.05236452098255	2.57282956137453	7.19633830328399	10.8570371777906	7.93083062287942	13.627665123734	10.6926601145977	6.38898667799313	6.32777312165342	N
TCGA-62-A46P-01A	9.81383213616861	9.54554120661503	9.19878607509304	10.4422266367903	9.53899228113984	7.87893166449156	6.90010132810454	9.77250540657052	12.2087964535302	5.07554061118306	4.49307240099786	8.4772507473157	9.85795665600432	6.93823215742563	11.3203865899755	5.14819628487222	6.10427500922545	5.59238801858341	T
TCGA-38-4626-11A	10.7183107979333	8.69686526754823	7.56990322441571	12.9128911906952	11.8636395754023	9.61488436380932	7.88586973518291	9.02399675133975	8.32188537692144	6.59463066148566	3.18094026021957	6.92931874995662	10.0979014521191	8.3410362995487	12.7551481940828	9.2694947224727	3.61030237073956	5.14046966472371	N
TCGA-50-5935-11A	10.7932684183609	9.27842290281059	9.13293895658887	12.9076192597337	10.8519134049461	10.7731923519837	9.44958417257629	9.11609896598021	10.2818337695506	7.46234942263458	4.78217293723036	7.31483734580088	10.5864097217949	9.16065601549503	13.6985642785022	9.46951990583605	6.00227796307885	7.2175585218329	N
TCGA-38-4632-11A	10.7574981019865	8.98134661535589	7.97693945984146	12.4039840253736	10.5504327361895	9.96013024513017	8.74950971371251	10.3760579668569	8.7308505997628	7.23136876518662	1.5538415855621	6.60757739449903	10.0154889564397	6.29283494290735	12.2643105047278	9.31346107480344	6.4917130551554	3.57468048325459	N
TCGA-50-6595-01A	11.0794706118272	9.07419684883889	8.45406438370044	11.111734402679	10.3588622023654	7.76503236585134	11.3175816339867	7.74145239680433	8.19703713101756	5.45409438225767	6.94729493100554	7.97151188008297	9.72981302758823	8.44901901159687	12.4811206359067	4.54195679229645	5.9821214731495	3.59083960586906	T
TCGA-44-6146-01A	11.2130768959724	9.91912272922626	9.37560622501882	9.78394550200741	10.0710761278285	8.59189945836772	8.71635722817665	9.02014426577621	7.32668124531463	9.35086011010266	3.31451319842385	7.80760580995032	10.790816115999	5.06450935332296	12.3963935993301	6.88635796842332	2.79524662687246	6.94630526311533	T
TCGA-55-7913-01B	10.1586527943136	9.25568762312013	10.1448653386815	8.69820956860704	10.2098136894904	7.32316004757684	6.29903672015057	7.16787985388279	6.99718657891643	7.27663326657603	4.63533584513069	7.33614969712813	10.6077314216051	6.82966677258459	11.6755378598444	2.77239782762755	3.01969925974961	2.63459650217908	T
TCGA-49-AAR3-01A	10.7991446086662	8.09634692654362	8.11764826127272	10.578922258713	8.38070996555487	6.20011840194563	9.4130965489595	5.61079659406505	6.94496295289413	4.91649098630569	6.02525993291004	8.52929013768563	9.42138818644373	9.58073086237377	11.5185844130703	4.3357749383793	5.31853781148545	5.82169899012248	T
TCGA-91-6847-11A	10.6467044445288	9.2827943131712	9.27719280167676	12.0624655306376	11.2098017205387	10.7410760727094	9.19066070683719	9.56661959498849	8.29714896313997	7.08592747621507	4.12266805023025	8.2227318883335	11.0336785464088	8.77281923164887	13.1486118981925	8.87539580725198	5.68236405361516	6.32219688869957	N
TCGA-55-6985-01A	11.7673588434123	9.37314772547778	8.3804739458666	10.2850299956445	8.30407732752083	10.8453411263671	9.6355789921656	9.58518152421868	6.21661305231039	9.04956274734205	5.65125526693634	8.90909329742838	10.0278175779949	9.56723524477639	12.5029312496273	6.13578384404472	5.11792344911441	5.55034067736909	T
TCGA-55-6975-11A	10.6349254857158	9.20509904268756	8.45763344633978	11.9474619405502	12.4482177895253	10.8194632590213	8.7418887719418	11.1883418616815	7.25977676204897	7.9337377509575	3.62140129043178	7.0097135719817	10.5610389487307	6.48055829821639	12.7596050978187	10.6737318234364	4.25706489562221	4.88819049141116	N
TCGA-38-4627-01A	11.7856318906338	9.96031541466419	7.53258425177582	11.7078518574275	9.24181782598946	8.75231487853095	10.2728048376517	8.19271695689868	8.76790106185127	8.25511112094193	6.64508981237314	7.58298679412071	10.471217671203	8.36751184683493	12.7402697888161	8.25511112094193	6.85493488266058	6.95842392363061	T
TCGA-55-6975-01A	11.0519121027028	9.39579375637122	8.88003520433906	11.2436226972214	8.06568291716554	3.08864050125728	9.5041821745753	9.93576594748622	10.5564216690366	12.3959692333494	7.67014590496252	8.58328041694161	10.6751112518653	7.90879379421714	13.2341976431799	6.81530028900951	2.69324162875842	4.37100747450993	T
TCGA-62-A46V-01A	10.6661420425391	8.13018683315017	9.23922690688868	9.30029054513364	6.4622028298565	3.6897453765968	8.6939535142421	6.56488997229156	5.11563861312474	4.68471593962064	5.44063624766406	8.26284602663942	9.7220253673747	5.88625959712707	12.0381765281547	2.14933514802453	4.39762226203663	7.41884784379303	T
TCGA-55-6984-01A	11.3026450345361	9.46146207564954	8.96924594157142	10.1622521650574	10.3024725493396	8.17889651494315	10.8584580053316	6.56456081922971	6.74066726806987	5.67956548602872	5.52548809725359	6.32607580532739	9.9573445309554	5.73172911720894	11.5155334094751	4.56230955703996	3.43328103360411	5.86471419649206	T
TCGA-53-7813-01A	10.9075326041077	9.56113869118344	10.0724893635679	8.53664112347241	10.0576270364187	9.86459346208846	6.05339630806774	10.7169413221811	11.9592636480666	3.07087081096987	5.09823532909435	8.78785666126372	11.0329280848284	7.91507566748303	11.5756152794969	2.74450973492258	3.32765164477934	4.24032100828208	T
TCGA-38-4631-01A	10.7828965581286	9.06209508695718	8.80917675731966	9.02554339869952	7.665770142821	3.86962172414204	8.80300652304966	8.43917908488124	9.70917047599846	6.74697901514435	4.54869174565936	6.3194533581749	9.77979335550054	7.61841770016994	11.657414989068	4.66192773777668	2.57591987491735	4.42855819000183	T
TCGA-49-4507-01A	10.8145576292907	9.26233739353527	8.52835117078328	9.64530070663191	12.1068101832699	4.53942619161692	7.19366475344882	3.21383115024194	6.33192977738024	4.15780816662767	4.58155041575812	7.72450180528653	10.1470898438623	9.1902044989634	11.5290059706275	2.81894284729033	3.09510036937232	3.43300168019663	T
TCGA-78-7159-01A	10.4601813149888	9.3893478946766	10.0450545628576	10.4415997657369	8.48685117871577	9.77300596540953	6.79917957179155	11.5777479725115	13.3591447385985	5.23018731136648	6.61614778154851	9.0345144550295	10.4880010135087	4.39927255926465	12.0172646463209	2.78410150228594	1.55144752941545	4.27037152965431	T
TCGA-55-8510-01A	10.973001224801	8.35542260388965	8.65448851354059	11.3010569249374	10.5567693612255	7.93228879692741	9.58017772243842	8.83091613397137	6.78534896907472	6.83696529728724	5.36439688963016	8.43992652805107	9.66077558772011	8.55230184430347	11.7995295972189	8.08548933784715	5.58698769307179	8.35542260388965	T
TCGA-86-7955-01A	11.0622394182431	9.0358404929511	9.46856300668004	8.78332370021362	6.10106499285836	4.24054906991705	8.37698640018859	4.95519805128723	11.4100967810981	4.95519805128723	4.24054906991705	8.86346373985979	9.80719656146374	10.5405378834983	11.2146090748459	3.37158595427248	2.36402329824196	3.48061170006978	T
TCGA-55-A4DG-01A	11.1102485404679	9.67184994190472	9.99779646203906	8.7862576527249	9.76977140513111	12.0225317580942	9.60377528827421	10.5714726430337	7.04281264144296	4.61981676018618	5.37388847196002	9.89710220401418	9.50209929925403	8.11090943648668	11.369934777851	7.70112690671659	3.52405375644259	7.56931307270138	T
TCGA-44-6148-01A	10.8693891029863	9.74810343745924	9.36232065135053	9.63758817690546	10.6976849843293	8.70361006740769	10.5497923743782	8.01786282576278	7.90671782027517	11.0792856200857	3.33917518203376	7.86241252410636	10.884259310888	8.78581108949093	12.1533619048063	10.1739872269796	6.29283494290735	5.80263462620115	T
TCGA-93-A4JP-01A	10.3180573304137	9.6324623584688	9.17306775018772	11.6133095413669	9.21392160716267	9.64955967889705	9.87038362657599	10.9295360140193	8.0098405919997	7.60914330130117	4.97489454459477	7.78239405439413	10.094854374024	7.39768880157316	12.4153251752994	9.74337535397346	4.33699633288935	5.33200583245529	T
TCGA-50-5931-01A	11.0616723091141	8.72635263001597	9.08408430308539	9.52932914054337	10.6246399859938	8.59647344647297	6.52299017520659	6.39327613716543	4.9689179533517	6.94173878584215	5.82968581814563	8.26653898412702	10.7646056113091	6.60306025611449	11.2656037369088	4.11285889893878	0.668928868697696	4.11285889893878	T
TCGA-97-8177-01A	10.5138220631003	9.49006124274972	8.00607475351177	10.4542568243719	10.6328675069558	10.8905129710657	8.68826340532802	9.55571474993874	7.11201488294472	7.25907413614538	5.38137940835422	7.55051021292071	9.81180696815932	6.54483667379691	11.492256550516	7.09650574751902	7.27818893422355	6.32275354663175	T
TCGA-50-5933-11A	10.7002373631056	8.82155669305057	7.74370697151664	12.3058100349159	12.828083513147	10.0425062031126	7.3499056645981	10.5579309856147	9.46068793980828	8.13356314548729	3.51362201922991	7.3499056645981	10.8681641025999	8.76999671616741	13.412249676357	10.0040412797877	5.1608831846764	6.11704114651371	N
TCGA-50-5946-01A	9.95854206533085	8.70649817566447	10.8117716360899	8.48655799431893	9.67368795142066	12.434403145528	8.60406252437149	9.57911053087654	5.46598845155113	1.91060087664712	7.26705559273189	8.82888545057128	10.654659764105	9.21918030501486	11.8923415441075	1.36637326620443	3.91569706071491	7.15439417222452	T
TCGA-50-5055-01A	11.3354757285013	9.02337983425899	7.46143755983923	11.160062084019	8.82429967156909	11.2121238096603	8.51689566586481	10.1095126513617	7.98728593498616	8.38476606226926	5.00218911419698	7.51037642267085	10.0921086835912	7.40884155263606	11.914032574303	6.97974722477774	5.38919130442539	6.83497461547017	T
TCGA-78-8648-01A	11.0141588199267	8.60287359168198	8.30864530676261	11.5374506998102	9.29790038697567	8.91247841222405	9.09356062284258	9.02399675133975	8.48601469118622	5.9271987091056	5.86500794975661	7.98891298748788	9.77640829916354	6.11480863927839	11.9436806527377	7.17095229206591	3.65636965764395	4.56230955703996	T
TCGA-44-6778-11A	10.5643095815908	9.49006124274972	8.31795823528284	13.3825641662891	13.1006131902415	10.3135741835668	9.55947689739756	11.0534241885616	9.71515465100459	6.66154573371723	4.49647411723596	8.00246176110641	10.2344671688976	7.28791037312493	13.9102387493301	10.4434427940266	3.83585058243912	5.40566584827167	N
TCGA-71-8520-01A	11.9267471043508	8.91557785859939	8.66992296718962	10.0987791684538	7.47154636667749	4.64865443303888	8.0733814430579	5.1448396152813	6.10725896766041	5.23963611959229	7.08130247886364	9.66586135401278	10.1463961171719	7.35941193385548	12.4525765083968	3.60279664974369	7.02348603970466	4.33989715866297	T
TCGA-50-5935-01A	11.2914512294155	8.56658932033789	9.14237240520689	9.97329409652923	11.1128535473737	12.3482815076867	10.6868412201325	7.08066768363469	8.39278605116951	9.44686714962974	5.61478412404839	8.11688091086525	10.2301822512757	7.48810277168255	11.9151676832368	6.76629609647974	3.38477231905598	6.30733488314387	T
TCGA-78-7167-01A	11.2863044913339	10.1465643168819	10.1573188670971	9.88851792238254	11.4012555775549	11.3000841196558	10.2225549102226	8.2677940395545	8.35361846524526	6.00865783519941	5.10314516840074	8.92842688549629	10.3643952030946	6.43179930937013	12.4811206359067	7.66789403885725	3.64985809608726	5.5396157410493	T
TCGA-69-7978-01A	11.4323222175877	8.87447900339515	9.24899832282975	10.7965601305133	7.6515217450234	8.47850647372803	10.4442966597939	6.54116542168205	7.00281253977631	6.15955476045705	5.9132971310717	9.15239035300685	9.57796131138262	8.14914351275111	12.5346664834464	4.44341843693456	9.29061109547998	4.64359631079298	T
TCGA-44-7670-01A	11.5218961027536	9.27204378821324	9.95309472664565	10.229687005529	8.73819871804197	6.72971615498668	8.99676653221866	8.9682411382852	9.94066870275971	11.3767481505046	3.50953077857769	9.02995278752838	9.94892143695895	7.83416401889926	11.8661029231232	4.75052379960338	1.56435635915625	5.13762653129123	T
TCGA-44-2668-01B	10.7183107979333	9.76370426219422	9.72183679475379	10.4280278412272	8.70497539682573	8.39920064142538	2.76683444850608	5.91045701003378	4.15710384005429	4.15710384005429	4.5004295257245	7.88292563000098	10.5567693612255	7.28143253882149	13.4082527678329	1.23276308588349	0	5.76063828127697	T
TCGA-69-7974-01A	11.1970826991367	8.22561483903733	9.67351437274205	10.870973280967	10.2403233775601	9.56208890732243	7.93454651025771	7.59188857675165	5.84192887806155	5.6007258322983	4.80746814531603	8.3705484573839	9.73017261483997	6.20530339493069	12.3914503392843	6.86238355500625	8.42695373499251	4.73999893026347	T
TCGA-44-3398-01A	11.6660712189675	9.20592641519409	7.45448259339668	11.0545001069995	10.2401520877509	10.8679983939506	9.78716568660618	8.44520071497445	7.09202768548199	7.40820192552525	4.57694484148529	6.70338925818383	10.3983820754397	6.05787936410651	12.2038321086425	7.67711826765007	7.89695969342417	3.62200500567363	T
TCGA-NJ-A4YG-01A	10.8155768744981	8.75982672700635	8.92779644184183	10.2240652149116	8.61088918982032	9.24024702773555	7.68413006694251	8.80942917388746	5.60701325552092	6.52862955837744	5.77178076834846	7.76752587510931	9.71118760846865	5.1183762988023	11.8920666882439	6.614627551914	3.80319346467906	4.18535189527532	T
TCGA-05-5428-01A	11.1419390959961	9.29219452269506	8.81210907965477	9.66331895183624	7.24201620866243	7.69548783171893	9.579302194	8.97364059130252	5.55069084312262	3.9844846422229	6.38194661742339	7.48339981868871	10.3408047685013	8.25047395158557	11.2027194924652	5.10651272037978	6.30478437222039	8.04475895146637	T
TCGA-93-A4JQ-01A	11.2161536138232	9.14092903163117	8.82612995662708	10.1379396785205	8.45081569838783	8.408777214489	9.37847315826475	8.11743864659963	6.01822071871746	8.26044367269025	6.42682155146122	8.06772538555257	10.1528091443628	6.21233659363147	12.0577581467992	5.66722794686258	3.91162484837196	6.91001051601782	T
TCGA-69-7760-01A	11.1030993589626	9.12587476487792	9.56246073395646	8.33666702649323	8.8482271409053	12.6528937583339	8.86982608980154	10.5363274472874	5.97018610021688	8.02994298660067	5.21321141721518	7.13083552023039	10.6952598852671	9.01375342097018	11.5931459713385	2.46182812273789	0.584382024129309	2.71496348602756	T
TCGA-55-7284-01B	11.2912484232706	9.33398055586686	8.60528321409229	11.1023495201962	10.8753390644681	7.45510455928176	9.57853590876113	8.67633003884849	7.50049755702519	6.55113891063368	4.18918135910914	7.16787985388279	10.0883235696716	6.28060560068692	12.5573901276296	8.44369326359247	3.22680028396009	6.27027055177889	T
TCGA-55-A4DF-01A	10.2762097714645	9.13381122093319	9.54842149114579	9.28342293555139	8.21751231817434	10.5317175988346	8.9920160722472	11.6728973270879	8.09662780924374	4.99373002038594	6.93845068189605	10.2300194378959	9.75881826003655	2.48442017226742	11.9047864092114	3.60774674155003	2.63192753007577	5.3763603820597	T
TCGA-62-8397-01A	10.8448095541689	8.63603992289709	8.94804593684512	9.73977043618862	8.09634692654362	0.00229095074455899	12.9854084948492	7.32373679640899	7.29154572959601	5.95906366960302	3.4822730421076	7.65057342272472	9.99920231228879	2.0140850008868	11.6988465405253	5.95906366960302	3.88875126311725	8.41482143040832	T
TCGA-78-7163-01A	12.5195758186764	10.1203075269844	9.09513935942365	7.64831913798972	8.66491133623319	12.2876222174038	9.54293123531943	7.6735088955237	5.51936918572906	5.19313344202554	3.45175417160707	6.78476476004003	10.2564341513473	4.68016846561814	11.7351703833978	0	2.89873109229509	3.2897447435644	T
TCGA-86-A456-01A	10.8807444729508	8.55253386728736	9.01477274450302	9.98985209888975	10.1785940753849	9.81307074081467	10.0860438667961	9.57796131138262	6.07496132382002	8.67633003884849	4.60258771777616	8.90239820478763	9.99939201345233	8.62020911165906	11.6267177466513	7.3894959720226	4.16532573560036	4.75461865895932	T
TCGA-91-7771-01A	10.6213342065379	9.50134639294335	9.28543158970482	10.5017188559187	10.4071003783287	8.21356788551301	8.82797267035994	10.9501285792736	8.40020602780503	8.46182193578126	5.14717186297158	9.11589911348368	10.6822416172953	5.86382358638888	12.605243444179	8.32876563066634	5.06243178697372	8.94277219033301	T
TCGA-67-4679-01B	10.5383556327079	8.79444774856296	9.52065605156676	10.8086701113165	12.09359755841	12.8932777480092	7.88742717533413	9.02232653799141	7.86120900789782	6.06200951841672	4.08135768591173	7.86120900789782	9.84222799212696	5.79817951303942	12.2891719838637	8.27739284042136	6.08461347719491	5.40953561014115	T
TCGA-50-8457-01A	10.9961185215417	8.31555444290967	8.87447900339515	10.0724893635679	9.03799883545818	11.2155756537793	9.34811660120395	10.1510995703086	8.56315005571548	7.64061109405786	7.85013807412609	7.71788578739533	9.84115791168486	6.18958441998736	12.264662179879	8.6999468747305	3.86321725032679	7.14792788471727	T
TCGA-80-5608-01A	10.4776978847503	8.39509905382329	9.37238710332219	9.91406474806014	8.59842687418078	9.71830015620068	6.55334429681549	10.2648528835984	11.8304479935188	4.92205775470489	6.40337569656802	8.22446794095703	10.1434139128718	9.0197615802733	11.6285749741003	5.66334109809222	2.52038862784161	3.33131670594873	T
TCGA-86-6851-01A	11.387597629502	8.89595052140847	9.59641536869306	10.1069326574415	5.48973551387678	11.844854804174	8.03299148343898	7.01587116972006	8.54143922632527	9.32271962700382	5.36781764277833	9.27130611420085	9.32925865851989	6.63177416500588	12.1305362773535	4.45179855805835	5.57652610599233	5.36781764277833	T
TCGA-05-4384-01A	10.5236199012623	9.04696635348325	9.98882170706296	11.1480113934775	10.0443886372676	8.00246176110641	8.77331140318999	9.03799883545818	8.02276417286251	6.72536186456766	5.34721889029533	7.75298604735224	9.8424038055667	7.11566142048403	12.1669047481335	9.66513981901777	4.61716842716648	4.73210393029203	T
TCGA-64-1681-01A	10.8934601558511	8.98658235211484	8.94103180590826	9.99470517319317	10.7698951504192	10.3738746456808	10.0610662473379	9.20017735598952	6.35004366626192	5.73344646136478	5.27066503591559	8.05893831427595	10.1945190530089	7.74867637614578	11.9298098696334	7.09616076710519	6.40156136298599	7.0219720150895	T
TCGA-44-7671-01A	11.119266433318	8.89528358828215	9.10999923068027	10.225275100714	11.0524470645754	7.29281026151278	8.29936124221676	7.73253014307243	10.3982282341972	6.15355182203386	5.94657167395325	7.95888377365982	10.3729732585176	7.49220401570794	12.0046136365767	6.90785400609199	4.54069839528221	5.71726305480523	T
TCGA-55-8511-01A	10.6648081711437	7.65747031454031	9.90135739491422	9.82410986172658	8.39303922578944	4.90572984630533	7.90176177330426	7.2130524527939	6.94296006194175	5.70968990039454	7.23746816331899	9.12987199472997	9.5922986803026	6.12649867762124	10.7872378663669	4.72716705987846	2.09156126774977	7.52715296968529	T
TCGA-MP-A4TC-01A	11.0501247716112	8.98946872192475	8.8114612404836	10.0893718670615	8.95930728175987	10.6771524932355	10.6142125439964	7.32788954511542	5.66379334017123	5.76265848941202	6.40641985153672	7.94117872790115	9.75687822130624	8.71977814091922	11.7137775877258	3.43487661289323	6.98096857008437	5.71074342415994	T
TCGA-75-7025-01A	11.0334850204257	10.0624751230672	8.6878244971374	10.2956629045778	9.029143311951	9.30191307650749	9.38318496884913	9.4974637853113	6.63572720406359	8.48685117871577	4.99111218651033	7.74145239680433	10.1129337475632	7.46840145185789	12.3955448673687	7.90499481442843	4.37454756725629	6.51156134337993	T
TCGA-55-8302-01A	11.3151330417131	9.28073862188471	9.42778717294739	9.83457989243263	7.5268351401334	9.22896082758787	10.5305502915598	8.18070017252692	5.53115356809465	10.5266908329147	4.47458223274264	9.07135168890865	9.54665948117502	8.66729192623337	11.5559107750344	5.68960811781086	3.43843882219948	3.71151437754505	T
TCGA-91-6835-11A	11.0513709901997	9.39579375637122	9.32271962700382	10.7370759961515	9.7803557274984	10.1561129025996	10.5665682311337	8.87070974723656	8.84568851553378	8.37433930993696	4.0169623088637	7.56504286421707	10.7296028803772	9.58595739652012	12.5066282769381	9.15075211196995	4.66785877022658	6.88880859078889	N
TCGA-44-2657-11A	10.2939993279772	8.80942917388746	8.13356314548729	12.4430597666385	12.4753165139829	10.1494367605787	9.59738248906977	9.47998877965787	8.36704355005187	8.03968208024923	4.05248367678226	7.0606435645588	9.70359383899095	6.85403403045796	12.1682725293417	9.04289484209486	6.80689333881186	8.50053770268318	N
TCGA-NJ-A4YF-01A	9.94153097590323	8.29176643494426	9.75705980971528	10.286573577754	7.81068899837915	4.81757467328085	4.75080196080178	8.285109357118	5.54750092131864	2.10668625475719	5.42228610332099	7.38398491613543	9.65008229408771	3.18133558662464	10.5840307035479	4.34292208109967	2.10668625475719	3.52851418553957	T
TCGA-55-6970-01A	10.5841850500944	8.95162704384261	9.82164139219818	10.4366031750702	10.9694284163044	7.45688844047605	8.33247581676676	8.13382251996777	8.52564464542889	10.4710427224263	5.0632086936052	8.59141482238081	10.5125879923498	4.54967648496517	12.3831849129943	7.43275940010864	4.49320692144543	5.78906510889234	T
TCGA-55-8620-01A	10.7085183744955	9.31443331451495	9.47618365507586	9.03346998671166	7.46990775788396	4.72578844250532	5.90178354575562	4.28403097745078	8.03801610327451	7.03659264420289	6.01822071871746	10.2128963199714	9.66549987476779	4.34733800397805	11.2262444413194	6.28930967787964	5.73310170077446	5.57519265395129	T
TCGA-50-5941-01A	10.8189061259303	9.54574149915975	8.41890073300722	10.4326716584713	8.82521488736552	9.31733387981794	10.4810498799151	8.85120909628813	7.69807730638525	8.14970062239665	5.75225961409216	6.90935583755746	9.47163585397659	6.8031370143774	12.3332051677046	6.78226775225106	5.45736167027274	5.12013183428987	T
TCGA-78-7539-01A	12.1107371306783	8.40541271764521	9.74917399189203	9.43235135681238	6.46347857755637	11.2928885691879	6.85368876101965	8.07702546124112	6.55113891063368	5.89867569360294	4.89793465833207	9.58911063152401	10.3100834083085	6.79060825211626	11.725968964884	4.68094638411552	2.93036616839947	3.16863759660482	T
TCGA-L9-A743-01A	11.1652474703361	8.32443864866863	8.51664987209374	10.8505148896049	8.83045396980494	11.1535876730138	6.95404727350643	9.83814331663705	7.7791601338775	6.5001812964906	5.96217648061934	7.76413308789707	9.63263821015129	6.97654929101415	11.8282507535385	6.37111203799487	5.06146341339575	6.20384296221986	T
TCGA-50-5939-11A	10.7595690215169	9.2195844199552	8.53146812439734	12.9754702917556	12.4114883673143	10.2665101378812	9.41665100239064	10.2574451541871	9.94049625655551	7.12105247729217	4.74360025281708	7.17462926868571	10.5898169661094	7.61509596058325	13.7466032335594	10.7391530661134	5.76161319663787	7.04508039649962	N
TCGA-73-A9RS-01A	10.9518641401394	9.11781907210327	8.96526204055058	9.13147414475742	5.85890392435612	5.15275401723127	7.137947381923	5.2420188613629	7.64831913798972	5.73857603434482	5.32301011208427	7.39958447172504	9.91491924534592	9.90398532685105	10.8555712066373	3.49059929775754	1.49263738281013	3.18094026021957	T
TCGA-44-2665-01A	12.5242798924072	9.57330561786644	7.95293034691905	10.4993725813649	9.47618365507586	9.23037614197848	10.7477493089584	9.13127247720976	4.86132161906503	7.03146552140513	6.53657755680937	6.42431848070796	10.5199586588417	7.95715486921978	11.993287134856	5.10701016453005	5.85633582719263	2.66814907676502	T
TCGA-L9-A8F4-01A	10.2084631931624	8.68923133557346	10.0827893272524	9.7850056064176	10.18836459074	8.3252849651846	9.61717907578632	8.30158968107968	8.23912816296169	9.64477706490798	6.3600023801721	8.54934098877358	10.2120173687408	6.16392325982764	11.1174932836102	4.1873153720704	3.07603305311112	7.1103896130836	T
TCGA-55-7725-01A	10.5564216690366	9.43503978369531	9.32651104405716	9.90115981018716	10.9515353007342	9.90771011939556	8.00459967899689	8.93156831206801	6.78562886436643	7.02160339098796	1.75065751536225	7.65779656513174	10.62652473321	4.47354968234166	12.556498420096	6.71428310072628	5.24363562077703	6.45708863814721	T
TCGA-MP-A4TE-01A	10.487488808025	9.20385875135966	9.62193037210302	9.07441172354193	11.4229029449736	9.67531855117916	7.90437737280658	5.09058905875695	12.6063307812836	2.66393946515371	6.08164858766766	9.18278687645922	10.1651038348328	8.36600259505133	10.9428084924106	2.90079607736801	0	4.16154846997328	T
TCGA-86-8673-01A	10.8404372940807	8.26284602663942	9.64530070663191	9.99797347412556	8.84706832026604	4.56522389372654	7.9797778911653	7.42673792199607	6.02577630043818	3.35389516547663	4.75553538184135	8.14312801852131	9.8506803062021	4.4981250449342	11.52743770143	1.1549423199087	7.12893444104118	4.42516880625059	T
TCGA-49-6744-11A	10.8508538552373	9.61007800671331	9.01027420965305	12.9740711913716	10.6363185751235	10.4375695996485	9.71994128249716	10.8076315977583	10.0895350793615	7.29849704112598	4.05691704131661	7.35846968582968	10.825941007724	8.97298459326988	13.9432238078813	11.0796444978935	6.07695046148119	7.04137546410092	N
TCGA-86-8074-01A	11.160062084019	8.63026439198698	8.93836973973894	9.60602460940264	7.8164951483239	10.9665500399956	9.64440366272618	9.23631338296393	6.16619461205198	4.80091195476853	6.10174776291657	8.92584747123711	9.98603538639097	8.10718541806258	11.931233441766	4.38769901027099	7.92942956603398	4.61783557656285	T
TCGA-86-A4D0-01A	10.0393528947168	9.19617289844699	9.22126437977093	8.91098908621015	10.0037063898872	9.1005837911953	10.4464994544327	9.77015004761153	11.9732020266409	7.67269281682019	6.60978128127982	8.47281389452935	10.3041802811352	7.47154636667749	10.9731762274079	5.01797172327047	0	2.96361998506186	T
TCGA-MP-A4T8-01A	10.6330513947896	8.53539753751386	9.77449029022535	9.8707279750495	9.47259566969518	7.67623566551837	8.42474441332548	9.27820906081031	8.22589926464192	7.62907467954841	6.12720308152946	8.63980155102334	10.634738923611	7.52070856315362	11.6162806371804	5.29802804288778	3.24362681262456	4.49484688458359	T
TCGA-44-5643-01A	10.804675379037	9.06532754963782	9.7272991664963	8.75184026271975	7.39102920701088	5.93879392225124	7.24458933475331	3.70264293138998	5.86654344080723	12.944052882482	4.24443661289564	8.08969480416203	10.5510993066843	3.02069581566641	11.2299326378039	3.85695759484397	4.36378202623041	5.40501130802941	T
TCGA-97-8552-01A	10.5538695848375	8.83799028521931	8.72231800091777	10.1792781338699	9.76403452210348	12.2244604894487	8.90042985355994	8.81560427512078	6.69382543624804	7.64213630396034	4.78650489595332	6.6490786579967	9.81344721455619	9.15487118426399	11.4132369763596	8.01375570224208	4.96430149835931	5.93906012448576	T
TCGA-69-A59K-01A	12.0533659519757	7.77777782800653	9.78716568660618	10.173467162318	7.82459872028317	4.8962890766944	6.55046592369502	6.98688481266452	7.40735720964475	8.1976715073631	5.72546967066789	8.32134034784306	7.95027645778917	3.86873415947577	11.9078429578585	4.28606491841076	5.15877438280298	3.35121614396454	T
TCGA-86-7701-01A	10.8957355841793	9.1979977046646	9.20143692854439	9.85621848917223	10.8853326303641	8.23728008840611	7.36505083930934	10.5575985197302	10.589987675827	4.78217293723036	7.07796518624834	7.85942432467081	10.5857302277995	3.7731127380272	12.5439917851333	6.63606222935514	0.796324523957876	5.46986122906217	T
TCGA-62-A470-01A	10.2740105703988	9.73834113245421	9.22653303461927	9.9247101030863	9.41289575934038	7.43720912210057	9.67662265624767	10.973001224801	12.2291499001827	5.1407983498912	5.1407983498912	7.92282196675322	10.7320029482575	8.08883873645406	11.6318629068522	7.43720912210057	4.03734674444647	4.21317336530353	T
TCGA-55-7727-01A	11.3502423464969	9.56907225682503	10.5716481622906	9.25045566275879	8.71712180090472	10.5074285013209	6.99444651477281	10.2223808004418	5.59448918362663	6.40726926040376	3.06075978573248	8.77964392656998	10.4618026529176	5.70417991083749	12.1658948058275	6.53075759691233	4.71358162900661	6.73295373835424	T
TCGA-62-8398-01A	10.7450425597951	8.55909170841019	8.0338090736794	10.0345250257961	8.96035203729042	8.90464620775516	8.40494092694424	6.4538802685908	11.1278265220744	3.63365878822218	5.00156255359876	6.7699365162164	9.98584697933862	8.7473038815406	11.3280856050467	4.60760330459627	2.79706654548602	4.49234947720114	T
TCGA-78-7145-01A	11.9512721068148	8.65203146689707	9.75933330679993	10.1731127162525	10.4738938886724	12.735746467624	9.04608851587954	9.21555529903454	6.34842637656241	7.22783797690219	7.04606670122527	9.37580904982266	10.4310249988776	6.5965261210348	12.1378081525695	6.86344274051728	4.62637007185609	5.70284057795211	T
TCGA-67-6215-01A	10.6414203328917	8.00801852604714	9.54591791666738	9.79082172977865	9.48284782369997	13.3946782075536	6.28141619481007	6.87703544896063	5.88489337857048	7.03777364135069	3.73385750957655	8.58328041694161	10.0736839929593	4.43930776336858	11.8581876099576	6.13448656173732	4.62990572597985	3.46529069587027	T
TCGA-55-7907-01A	11.5866989381009	10.5325797502498	8.86148986542904	9.55220919875928	9.98017241424935	10.28436933824	9.26472576758376	7.32730601760592	6.86202983837897	5.6061369042129	5.47426081680107	9.19225614411807	10.6114527321621	6.66286770602465	12.9925326932521	5.7226361174058	1.53241945628256	8.75982672700635	T
TCGA-MP-A4T9-01A	11.2151913420736	8.96346492611139	8.45081569838783	10.7801325970187	9.85604860583151	8.74167539527644	7.86856948332436	9.04329597894814	7.15029528458287	9.04481474198779	6.09187701927249	8.8477738005168	9.66057659237614	5.59949204004053	12.3972065369671	6.87067045845302	3.62010029676341	6.86344274051728	T
TCGA-86-8669-01A	10.5936839612906	9.16181275395539	9.68169278366566	9.73457153124771	8.23701910490811	9.53117803339182	6.52958141669634	10.3450380566802	12.6952968925672	5.14747549793763	7.31006261189544	8.78006681235645	10.1909142035399	2.98133349102188	11.615358184382	4.62209336818981	5.40909414214836	5.78543260534685	T
TCGA-49-AARR-01A	10.8212328825092	9.07882179787708	8.39064443309074	11.9896588798319	9.9534750247946	9.28667443067708	7.50919843591673	8.76652504407504	8.44855693458878	7.80611320751895	4.49189548518716	6.87919127659088	9.83475702488101	9.88610711416129	12.2498387556638	7.65321305425372	5.09543240037453	6.18883166749749	T
TCGA-97-7941-01A	10.3229181666994	8.91471090644522	8.9542335639652	10.7314911022687	8.95776652843173	7.63208098486544	11.4327439560211	9.80075039061189	7.86751776444346	9.76282157096458	4.91961088778991	7.17993252932624	9.73344080522885	6.73548260193396	11.9575205653965	8.4982242091964	4.32719486655258	5.93375007226444	T
TCGA-44-A47B-01A	11.1812511364086	9.27882565828863	9.73563048848399	9.42493984777271	9.99745722367919	11.0029068689871	5.33926279698594	9.88762650407558	8.85956923276982	3.17207838200512	6.52541761819518	9.38240172150507	10.4044103712359	7.16046996392295	12.423402975711	3.65954262768188	4.04722971682073	4.67967433190397	T
TCGA-55-7227-01A	11.2041022827917	9.23325565767622	8.89192904060126	10.3662387607725	9.59813487529146	13.0346164345583	10.262181675934	9.38819150575859	7.27564437629257	8.1612523978447	5.48223312604686	8.00750196676029	10.8020596988309	7.94210245020807	12.434403145528	6.83094924905529	4.22453638031725	6.80501562571864	T
TCGA-55-8097-01A	11.1445855929605	9.55275892511085	9.43196678505822	10.1999300394682	11.8732062544624	12.7263234783101	8.58785805595071	8.8190371234366	6.84294463137115	7.37919065971341	6.75324238470411	8.9288795213516	10.6498063855875	6.91456790774967	11.9210685643973	8.41407040924186	5.70112253534878	7.50947116255486	T
TCGA-97-8171-01A	9.6978413751679	9.18505828989289	9.67971256856044	8.7067209159965	8.06683733978182	10.1803570658422	6.34867247117449	8.43841532110191	5.32696703086079	10.2059132474896	4.5561311259485	7.8941566248929	9.94220566027882	3.37135609527466	11.221036140969	2.07555811963264	5.46093079145838	4.37760489640434	T
TCGA-99-7458-01A	11.4810101389863	8.95141122965516	10.1510995703086	10.8155768744981	9.07292446561509	11.5822675643855	8.73730716379472	9.22732172038295	6.63756334340585	8.88293393770486	4.75668088705043	8.56823092217112	9.9706539510317	7.27663326657603	12.3153833366252	7.48840057247589	5.24780963947333	5.71099073428966	T
TCGA-55-8089-01A	10.5094126759996	8.86408088294344	8.42391990008739	10.761802503597	7.48119025061045	9.74703111455683	9.47142450826758	7.42233948399276	7.83827549439232	5.86881109083101	5.33200583245529	7.08098565931474	9.73926962245523	8.91515311159316	11.7471321794084	5.77993800214608	2.9198324544562	4.05691704131661	T
TCGA-05-4424-01A	10.9197629712299	9.25891028628585	9.82303588886917	10.5869576292602	9.63628034848217	10.9027913926347	7.44054064206147	8.31845096177184	8.98902315305011	6.93210565193969	7.17006393548289	8.42136215117254	10.0262695751914	6.30981564532611	12.3308336312027	8.07119299550656	5.32454549424571	6.96376407866189	T
TCGA-62-8395-01A	10.8203601642346	9.27298401246364	9.18751633551052	10.3450380566802	10.4067679850208	7.07093916022157	12.1219564879395	9.9038147016892	6.89501151118844	7.63559535033723	5.47259074193315	8.23348379337312	10.0466201487146	8.04588264688346	11.9804899032982	9.00124492060856	4.92261882418164	7.26092171417938	T
TCGA-55-A490-01A	11.1829773916724	8.55791154016379	10.3694707126213	10.4481819119275	8.33694288910884	10.1731127162525	9.20309658940102	7.87893166449156	8.20669325715654	3.83669415918708	6.93485036260901	10.0590394943144	9.83134292361492	9.311284167594	11.7140182513487	3.69089180535903	3.96941346413977	4.20325346887323	T
TCGA-64-1676-01A	11.5227917519552	8.39874543453855	8.71231666051784	9.76282157096458	11.2364000126778	10.2045330693103	6.05053141721808	5.80339125030547	6.05053141721808	10.2682589074853	3.95582903887316	5.41049747232278	9.98675336933051	5.75225961409216	11.3767481505046	4.76249087787925	9.95523397215555	1.2949151905813	T
TCGA-50-5936-01A	10.6952598852671	8.53297402385033	9.10752636850254	10.4487082210422	8.43148499711882	9.9757032706831	8.5695170807957	8.06265669784554	9.84648378411646	10.9293539173088	5.03668368472648	7.73164537560868	10.359719546877	6.14103048434329	11.7135458913536	6.90069409124164	4.53186662427454	3.50886570517741	T
TCGA-55-A48Y-01A	10.7441842141928	9.15776046307784	9.5438703966747	10.8465518245462	6.15520131038602	6.29316644445757	7.0846972388237	7.56415475881114	7.96171909210764	2.67197133463587	6.67801932717802	8.72689754967043	10.3767125660298	7.9843242956224	12.122937408095	5.5875899206495	6.24427739252201	4.0313974905396	T
TCGA-93-7348-01A	11.0522662083641	9.64843201311012	8.02613307321975	10.0363932046142	8.76586312148664	9.90096222546009	8.34991308798788	9.98033954006292	7.43302784460067	7.11734780151484	6.16894501175722	7.58235517419715	9.8584602583068	7.19812637077134	12.2768148030651	4.08304552614845	5.44318408029492	5.44318408029492	T
TCGA-38-4630-01A	10.3299869210532	10.1705652440632	10.8589902130404	9.33912499266719	5.33298404368218	10.8542259809724	8.99544302572815	0	6.39048030535112	10.9892547462427	5.70252488187748	8.54224696702234	10.7226069383174	7.07704009443179	11.5090658519979	3.89354305254169	8.10987238335194	3.85850927084558	T
TCGA-05-5423-01A	10.6737318234364	8.40207382385335	8.07427925614619	10.0175620773174	9.16267127344493	10.2668500234257	8.66561227095062	9.18607002796441	5.5263655151932	5.70840110479071	4.14658804562702	6.98912755427395	9.77337730060889	8.22222699272937	11.0233567039287	6.63079770814784	5.32696703086079	5.67122317689089	T
TCGA-55-8621-01A	10.7754568752643	8.97006429075882	8.99482425430649	12.4482177895253	9.50363066426734	9.79870938752589	9.85726060014305	9.60950765287521	9.53684385988953	6.90249943378128	5.49948804102826	7.48003155554888	9.90096222546009	7.75878146992561	12.5290962394966	8.90933614151771	5.12463907029598	5.8226371957809	T
TCGA-05-4397-01A	11.007067947251	8.16943098227275	8.33353938718287	9.44291215419734	6.37477579240702	7.25312209829249	5.47122911491304	9.29239733139568	4.61002797011241	2.50244138496592	4.22602102031373	8.1672021102196	9.71349119887042	9.00566682459795	11.3056033231091	0.592934051489274	2.90163099682254	3.48375835574124	T
TCGA-55-7910-01A	10.8619921770317	9.16972082259345	9.4630108285848	9.27863674481088	11.4825437604362	4.52259509810278	6.53866385808012	9.8709086453213	10.8025989371047	1.75029913530261	4.77851034887988	8.03407789763146	10.5234525178055	2.46420387438219	12.1648503195379	2.46420387438219	1.75029913530261	3.70061638067834	T
TCGA-J2-A4AG-01A	11.5201572898383	9.21638629003303	9.07925506856363	10.0298071405092	9.62576708500508	10.006825935682	8.61655294024161	9.47353130635619	7.23577329760972	6.88827517561604	6.44687898250724	8.31210338593098	9.77910140387528	9.59116490758221	12.2251503131271	6.52482447722703	5.03015547609764	6.36136074318989	T
TCGA-86-8073-01A	10.8901326845932	9.90172725470881	8.80208480716595	9.61700281742489	8.34464125487557	8.1281000336762	9.42493984777271	9.57000023434201	6.25113923469288	4.89000690723052	5.05465475822595	7.55952796416531	9.63170759665264	7.00702437407664	12.3622357603728	7.03981822248831	3.44672904337792	9.1553072661237	T
TCGA-44-4112-01B	11.5071059527191	11.0515549217263	11.4907441972884	9.14421023852027	9.48400557716836	10.5733657477656	6.5028648729583	10.7459063182786	7.2292694965856	3.44081355396685	4.80894384628329	9.15449244869979	11.5947645862559	10.7700637997171	14.3855858651594	3.32678515309788	2.70343374736496	5.20290188180624	T
TCGA-44-2666-01B	10.494453528003	10.5487415222422	11.1650560616742	8.71452466333955	11.1818578304238	8.4666836789042	6.52008534354039	11.0259203131972	7.1062298479545	7.94033637750199	2.85174403941141	8.65179626086617	10.9953879520038	4.77431076648957	14.0588917180244	9.64440366272618	0.500077712663327	7.14852740331744	T
TCGA-75-5146-01A	11.1036748594371	9.49025314983592	8.44722757283668	10.2758409987989	8.58303532382368	9.76643808215542	11.6124287386096	10.2789268880531	8.73479254389565	6.57538119241213	3.92376467029586	8.6334734429942	11.1274307622671	7.97898746294367	11.8951406693283	8.42315319051957	5.69367184296181	6.91848006692763	T
TCGA-NJ-A4YQ-01A	11.3917733604255	8.78353760054846	8.89726742647107	10.3837890041642	6.947591643499	8.39091030101692	7.17837591205885	7.22981085889286	7.06569387583924	6.22043381345722	5.17203261357282	7.5846039638209	8.8854160358489	8.93045616159159	11.1380053753069	5.99559420857985	2.92390845096768	5.54147181029248	T
TCGA-55-7995-01A	10.8117716360899	8.25855462863829	8.03940938165232	10.2442727471517	5.58091193866425	8.59375027292222	8.56387465913514	6.26678163357618	5.73607816346917	7.00901011368333	4.82347595909682	7.73916526579157	9.75431242002486	9.34130605135942	11.9977377061932	4.06791787054978	4.70865891312566	6.44441576888778	T
TCGA-44-7659-01A	10.9261612109234	8.87472713683221	9.53437238906933	8.84394013495444	11.8658191210926	12.6409996760696	12.3910486235999	7.67656971832259	6.84270069454086	6.13485435782748	4.48934418432042	7.75878146992561	9.86895393836932	7.73916526579157	12.0384972132798	5.19397270608245	5.33321833886345	7.43750756494339	T
TCGA-55-1596-01A	10.9740872686338	8.71977814091922	7.81883035269625	9.55149946771382	7.05076636923094	7.81035971655264	5.52847186663979	4.40980247618426	6.32275354663175	3.84575795285811	5.56834374975402	7.31096311427737	10.2851815414111	10.3328405780516	11.9092553623193	3.30193265600633	2.41178776992425	3.73336811295436	T
TCGA-69-7979-01A	10.1642625309971	8.86910025041173	9.31812557620579	9.20759618584903	5.85125115347907	6.93356263516367	9.26212175594089	10.0198404210335	6.62598459241296	5.85125115347907	7.55277390436971	9.80918341170035	9.0804770681753	8.24501182271299	11.7694367673373	3.53310098490953	7.98891298748788	4.81502288218443	T
TCGA-55-7724-01A	11.5079721608516	10.4187972923564	9.00890929858537	10.870973280967	9.49824125707058	8.92516575865209	9.82536407020549	9.73800854249644	8.18173435025042	10.8798486446392	1.76313901172036	8.39278605116951	10.7277093393311	9.4218071220176	12.9398909351374	9.01456303122572	7.06934934300899	7.39831233266282	T
TCGA-55-6972-01A	10.6104435587753	9.34811660120395	9.61394807495834	9.49424195227798	11.2214069448145	10.1288471167354	9.5478823870916	6.98451051833837	5.7793445033772	5.71751398109409	4.68995039108108	8.07090564561719	10.8442875560106	6.55519034392088	10.9548745482307	5.18545452049518	4.68995039108108	4.57132590076852	T
TCGA-44-3919-01A	11.3742531772694	8.85052890581191	9.50906109256467	9.90554992777649	6.58897496989726	12.4646779420603	8.12264972206397	8.82888545057128	6.94057685877794	7.31793894584373	5.62508723515761	8.56180457264789	9.66532449656596	6.32445601598253	12.1900704949384	6.58219991559341	7.30603332412928	6.91881518781175	T
TCGA-J2-8192-01A	11.651287502348	9.33950838418422	8.61754967261142	9.77587490193135	8.69228355870742	11.2575409003511	10.0934599375288	9.2436698488666	6.13198443992204	6.42682155146122	6.87561162684364	7.7851506352763	10.1628786541267	9.52821302375084	12.6492353938028	4.50419116942598	4.35169939513456	5.09953983866849	T
TCGA-55-6968-11A	10.2188971474448	8.86266097147342	8.68058552776821	12.2384494545733	9.6592930364545	10.898376136703	10.4033934653626	9.15697738406707	7.37717976806792	7.47523758617633	4.18918135910914	6.66183367434964	9.86794041667232	6.92339012612276	12.1288411196801	10.2406769364718	5.55601168552243	6.50256713307891	N
TCGA-44-A47A-01A	10.5593355595285	9.11761150941781	8.50079438170322	9.64588250749873	7.38300647870708	7.09840358930925	7.06125746168668	6.10293499936938	4.2093419295637	5.91873061218926	5.4385913901222	8.61997199741112	9.81521645890883	2.39016532425693	11.6285749741003	5.15749481114261	6.29576150293024	5.03296684228538	T
TCGA-38-4629-01A	10.9451772123047	8.39538225732954	8.11959871581256	10.519610059437	11.2245033889136	9.27445710899003	9.33432206971138	5.77419899204471	6.52927731341365	4.47815221196656	6.83696529728724	7.52070856315362	10.0083596293534	9.57278803138801	11.3586931807076	4.28084277323948	5.30069281104832	4.82205541780246	T
TCGA-86-A4JF-01A	11.0910908594961	8.2806992018916	7.87306992363754	10.0227998107901	8.13356314548729	10.2365039659995	9.22793305578517	11.0818694979154	6.49745954377967	5.69140162986746	5.32512951396783	7.83524347843657	9.1170195272477	7.16909841318881	11.604583129318	5.19764950226359	4.21016794819191	3.35934296287501	T
TCGA-69-8453-01A	10.6261769195825	8.42287351312	8.46279904402129	11.0001389900986	10.69903379248	7.60787168260477	10.6106258835384	8.80892434075187	6.82727099765187	9.02485492319213	3.90220887123411	7.68662022341442	9.4442471936144	6.37726956616911	11.9471583915394	7.41352083921608	4.69549192286384	6.05613796542055	T
TCGA-55-6985-11A	10.7085183744955	9.46972467005513	8.93860708811591	12.7024165254036	11.8968915748142	10.1522849004823	9.35774280233622	10.3144415277909	7.82687169452516	7.76752587510931	2.41254271523043	7.08658126159364	10.4806961184356	9.04757327692134	13.1889752133108	10.8288736107432	5.44995677076003	6.52104907864885	N
TCGA-91-8496-01A	10.5170708826419	8.96654984198393	7.7349039067995	10.8337265913647	11.2303209052505	11.5931459713385	9.9425334372944	9.28321596839937	7.55306949220361	8.62698660408228	2.67425385121357	7.57589508205076	10.2320515572835	6.59117587908705	11.7830845965747	7.71532017704911	6.66803723941316	5.76550832725932	T
TCGA-50-6595-11A	10.6555185907484	9.51913100523251	9.04777384335867	13.5234543075415	11.1966702884007	10.2444436599399	9.13670441677386	9.79152250331045	10.2084631931624	6.975238820813	2.16061101732076	7.19703630665626	10.5787449305725	8.53733242281543	14.5078777339086	10.3046673861938	6.81593326841297	6.92904456874809	N
TCGA-95-7039-01A	12.2749743281973	8.65824493127338	9.22875034809971	10.840260283384	10.1552550492587	10.0467937517494	10.1919547175318	7.63367030353837	7.48062051859409	5.47461429020877	5.8707567564036	8.7214235721851	10.0485931596718	8.26902234543655	12.1792962671512	6.71287444619454	3.61787916274635	8.43051902383645	T
TCGA-NJ-A4YP-01A	10.5167360283636	8.91183830821738	9.26410749498761	10.4364261932618	10.0144628542388	6.0786227528061	8.21022994735673	5.81982049384677	7.9970118478177	4.34292208109967	5.8579187161195	8.32215812169111	9.87365319013241	7.92942956603398	11.8003345552591	4.45769503121525	3.1208573533969	4.24382417963419	T
TCGA-62-A46O-01A	9.98444980243	9.5170782590743	10.1173467592806	8.6929841792876	10.6380481608874	4.10290163775828	6.42641992838598	4.68707558929367	7.81726985987196	10.380921343949	3.39796046897142	8.957546620184	10.0343568910784	9.02892356345996	11.6837384334777	4.38953271071084	0	4.20369714760373	T
TCGA-44-6147-01B	11.0968814417552	10.8432040106855	10.7108098430646	8.82612995662708	9.33571217935387	9.19856816937401	5.83334673733285	10.7085183744955	7.62551321444809	6.83943309913931	4.04556499402804	8.59599823455177	11.1406372382547	8.90957898560704	14.8034072447112	3.89775208715216	3.15399208253331	9.21032369002404	T
TCGA-73-4668-01A	11.1257368036766	8.64039826348013	9.41607023921038	10.1561129025996	11.983407643785	8.74103698560353	8.65421782221988	8.45579241774335	7.68389296247612	6.05762046389011	5.73034272596609	9.88907167378458	9.48418605920798	8.54120148534403	11.9628485133479	4.22150132456115	6.39382895892327	6.15520131038602	T
TCGA-05-4433-01A	10.9389424281993	9.7294641172944	8.99892614958275	10.4835923920472	10.7381090552157	8.13574934775269	10.2862415157637	8.60060471031068	6.08564730005971	9.16312136394237	3.08207453719835	8.22111833847458	9.78196652314271	6.08564730005971	12.1199595803482	7.69232069005517	4.72841393535238	5.33714898195013	T
TCGA-95-A4VN-01A	10.8115811629644	8.38745446713271	9.68133656288072	10.1374514355026	7.82257287531042	7.99877297847841	7.17551750517738	9.20779114092743	6.42601830531074	5.46446864563588	5.46446864563588	7.00337396595966	9.65585646344704	6.27268941365609	11.6919769048773	5.16060891780961	5.49897044746151	4.12662931064842	T
TCGA-78-7156-01A	11.0233567039287	9.30388564265905	9.20081632069381	10.3416538386933	10.3986961450037	9.09356062284258	8.38798538066954	8.96654984198393	6.46709452637642	4.97602628330342	3.5343053128637	8.35434587543602	10.4537393364109	10.7064753725962	12.0758888871907	6.13578384404472	5.20850813190019	4.56027687337677	T
TCGA-38-A44F-01A	11.0367769459715	9.28400569528244	8.06772538555257	11.2196847305211	10.2011515664378	8.40368329106008	11.2545663428256	8.42647116781691	7.63339702661892	7.40190092860679	4.82521371722717	7.23253036765236	9.96874640751058	7.96951137814969	12.0844512650008	7.67767239172583	4.86028772770879	6.2788428084713	T
TCGA-05-4396-01A	10.6745859639775	9.13902693017947	10.4772088781846	10.2567651892843	10.7028644020046	13.6008834416476	8.59979495126293	8.54761763714446	10.1095126513617	4.91383464934643	4.09140570103325	7.85837483493198	10.5263495173005	8.86777105949267	12.2476277880089	7.2934785719578	3.38042064956828	8.11037509441773	T
TCGA-55-8204-01A	11.426135895058	9.11041884806531	8.14387814976395	9.74266492102495	10.122837787296	8.19512946690622	7.17430792037142	6.78710414074282	7.85891451586414	11.585298925617	6.20078225871972	7.6802180111636	9.85516272884705	9.01806959376803	12.1581581669944	5.20596181067534	3.8531206641645	3.92787818961835	T
TCGA-55-7815-01A	11.7088428685342	10.3262326582632	10.4249195506633	9.40869511513528	10.6749358511318	9.00804916181278	5.99916348143621	11.1906318623229	12.9036302050773	5.36862887212519	3.90447390888906	9.0817287073326	10.5212988348478	9.70757143009159	12.7869986928112	3.5719747614141	0.00229095074455899	4.56920221089676	T
TCGA-55-7281-01A	11.4515153146417	9.0520902265766	9.17676556787196	10.1241774955611	8.7350230505685	10.8819914182278	8.50251302363527	7.93283657954097	6.46906534718204	6.23186637880475	4.92362251399186	9.2157785500891	9.55739086766679	8.58440412231445	12.1682725293417	4.00227798195037	7.49712521284732	6.60546829736177	T
TCGA-78-7166-01A	10.2114838144715	8.90217691458777	9.26371778938897	9.56872083481052	10.3284779709956	5.68427525073156	6.8920245672614	4.2334945133655	8.89595052140847	9.34581093332557	3.7654319012039	7.03487223917439	9.91353571181463	5.50573785296821	10.7552744125093	4.00870669584697	1.71343790286733	4.00870669584697	T
TCGA-55-6982-11A	10.6198264819099	9.36327565773063	9.49101764998119	12.8392523369613	10.4629823806424	9.75149593145763	10.0628286588877	10.487488808025	9.39661677527407	7.98702423491536	3.96354192869479	7.64439674609467	10.6568859398819	8.67654814141489	13.5862754881528	10.2183538344948	5.00594726224799	7.69924374605144	N
TCGA-55-8614-01A	11.3165561075962	8.55030638791163	8.22248880420927	9.50399491169778	10.6998890827495	7.47864937669655	7.87065624821552	7.80058036220191	6.35806576700388	9.61231867351492	6.49141299163765	9.04757327692134	9.89224141755412	5.9727771617701	12.1581581669944	5.88077614243563	7.91352727944171	5.9932626984336	T
TCGA-44-6148-11A	10.6040522809012	9.3272790490373	9.24731083719478	12.4753165139829	10.5254987248473	10.2516648499305	9.72258466607127	10.8499951618096	9.32015595041061	7.13901545257987	4.4007108480943	7.68603526660878	10.6912965940287	9.11802663478873	13.1821121822505	9.86582476913306	4.77662047855451	7.49025867546783	N
TCGA-78-7152-01A	10.6470526227565	9.2716729193315	9.2048973748515	9.90347055637459	9.83794432164153	7.95027645778917	6.73919416904979	8.94299735480203	7.12168704716121	9.06635734590508	5.33501986613622	7.89662859365829	10.2826583044148	8.77877550775376	12.0397186079124	6.36508236370834	4.62472130770616	6.23291965194495	T
TCGA-64-5781-01A	10.8609215834764	8.98658235211484	8.0756540873637	9.35383234995173	11.7244671017375	5.03716489032125	9.6341313578782	5.65025868221595	7.82459872028317	3.4353209601651	5.70477565964364	8.47850647372803	10.1748584425243	8.49112596034518	11.1627191120492	0.0011454753722795	6.56189768432844	1.52988308647574	T
TCGA-86-8075-01A	11.3072582971063	8.50799662527429	8.72207674806369	9.88541730277334	9.52425513662993	8.03244205037131	8.78120913350729	7.04371997008463	7.65975879400147	9.01565326721409	6.91517228535229	8.45056827714012	10.0705295085512	8.49192267657803	12.1206093517143	4.69867409698492	7.16077348949627	6.03127201701651	T
TCGA-MP-A4TD-01A	10.5297175136553	8.62530320960263	8.42107719232636	10.3309681652407	9.7868090636346	10.7524754557025	8.22759842464619	7.05748546450094	12.7928214802744	5.88546236344671	6.18144144537141	8.12609582712975	9.58297689832363	6.92144062028298	11.1189096378255	6.27708599391933	2.57814547791118	7.19271257676509	T
TCGA-86-8281-01A	10.8217448372454	8.88493862227649	9.09036501379069	10.2599468424509	9.89817015126451	8.47827844621791	10.3026336914149	7.8370549561157	10.4692120734177	6.29031455159037	6.33937249083642	8.8769472609452	10.0042181599281	3.08543621422814	11.474059751895	5.13524129792594	3.81167349923336	5.17044041940326	T
TCGA-55-8513-01A	10.6677439235257	9.18687977116086	8.86865052387272	11.1085963727389	10.2628874196697	8.25356458528816	8.93907687427941	9.29274709471286	7.18980343861171	5.92049343489344	4.45749891277965	7.08253701336374	9.71772883177577	7.90345712714885	12.0786773571008	5.46446864563588	4.77514499823369	6.19193710326415	T
TCGA-78-7542-01A	10.5626156833134	8.92842688549629	7.84193719804408	9.06552169077933	8.29432492109264	10.4420801216096	11.0030856866517	5.60481735489938	5.92435880937832	6.07278544597025	5.45784994643612	5.89867569360294	9.35027922961094	9.32651104405716	11.4547035280524	5.40501130802941	5.43001842356414	3.11548663947861	T
TCGA-49-4487-01A	10.1136631873205	8.72020119384415	9.38838035729971	10.4232272273223	10.708894024018	6.55734140278014	7.32481288079088	8.83956413042809	9.47082928826425	6.37254150933663	5.42496679394455	8.42575738159988	9.72515241972626	5.0421214217168	11.6306973374795	5.48449855972656	4.64683575282036	6.29383495347726	T
TCGA-44-2662-11A	10.6477270808587	9.0500152733461	7.86120900789782	13.0418864692585	12.9467980762001	9.35618555254089	9.33806683011347	10.3156358512119	10.6484202486713	8.44047437531936	4.01645731207283	7.54840046961152	10.2733103301488	7.54840046961152	12.9454002073974	10.8568549151954	7.81128701044147	6.24396578086925	N
TCGA-05-4390-01A	9.92109230757145	8.89391643207291	10.0714384215218	9.59136021015347	8.16070425186368	9.23760440565295	6.90416122642214	10.9912619583066	9.45798124423448	0.0011454753722795	8.86844656379128	9.57089987767966	9.8468254997918	5.60535952804495	11.0554377525875	6.22011088981626	2.23926818338981	3.81304595984435	T
TCGA-86-8668-01A	11.0045392368728	9.1413343630241	8.76469149781595	10.3127111791531	10.0292769682505	10.5265264419071	9.62765252341601	9.67150072582025	7.84435519781743	6.90558237232611	6.57404887298608	8.49420250385857	10.3483332767292	5.92049343489344	12.4014751765014	7.78239405439413	7.7173122844582	6.5908470550509	T
TCGA-73-4659-01A	10.3997029769275	8.6072604832411	9.10923399376527	10.637224852044	8.95596268068472	7.26166023756725	7.35225115245983	10.4225400924995	8.98319819874976	5.03225417202105	7.56352923452311	9.17472618604662	9.94391592388573	4.59125052108547	11.6112542248343	6.88918150257462	3.96637615705388	3.18219513781161	T
TCGA-35-5375-01A	10.6397385135321	8.22297497245773	7.48476485927089	9.7100788130044	6.09157688655827	10.9557923911696	7.07704009443179	7.23746816331899	4.82501207461869	6.18792320693697	4.21016794819191	6.82634293263794	10.4813986294521	10.2294969098304	11.7177656715324	7.5375096618317	1.71043907461544	3.99955519091494	T
TCGA-91-6829-11A	10.3394325939901	8.95469632799041	8.90349913621709	12.3943120544176	9.18645162072711	10.0365703871031	9.30327282767196	8.85348141130063	7.90345712714885	6.76829783344242	3.51362201922991	7.24710073427268	9.80164360728981	8.05095216278078	12.7437860571396	9.88851792238254	4.43832701678979	5.63809429582842	N
TCGA-86-6562-01A	11.1229280395374	9.30087846221548	9.01146353301422	10.4837568827272	8.11010424167879	11.2277896920591	8.64039826348013	10.3352145035746	7.69638701155665	5.44208409802514	6.39712100749176	9.87804741955011	10.0445622034482	8.45009580172375	12.3043145115196	6.15643520755033	4.91409079407472	5.39823481024142	T
TCGA-86-8279-01A	10.863001059426	9.12715474724849	9.29808493038304	10.035881445613	6.45507760464177	9.31069172376052	12.1547668109082	9.99228988154626	6.35096240458034	3.98642733038103	6.91541415926344	9.34170720772387	10.222206690661	8.59574482016438	11.2729505489516	5.55407491550141	5.45041441949126	7.18645290119835	T
TCGA-49-6767-01A	10.284878449878	8.32344131818007	10.3392625246456	8.92737740359115	7.11498467824682	4.94780458285702	7.14437489525763	5.28925463298024	4.58190699186801	5.548349257071	5.22783434067121	8.7340515163251	10.4230647515681	4.24965250232936	11.9436806527377	7.08528213431117	1.17842040055721	8.57341083910002	T
TCGA-44-6776-01A	11.4607117674182	9.82536407020549	8.38174684647473	10.3796013902702	10.0538271504842	11.3145098461214	8.44440586044608	8.67178701409843	9.8506803062021	6.41683970850376	3.4709260071465	8.18641420639699	10.4205181612052	5.80590273031727	11.7838322848983	8.80411360377242	5.19397270608245	5.95792229679364	T
TCGA-55-6981-01A	11.1818578304238	8.8114612404836	8.7283021048981	10.2082868171014	8.12379849180178	11.0482872962196	9.25891028628585	11.0590847130449	6.66393141329082	6.15643520755033	6.12105847483537	8.76072883148174	9.3593362693166	9.14549422847942	11.6529354307695	6.28203307577005	7.97898746294367	6.99195544886581	T
TCGA-95-7944-01A	10.2134017833636	8.80067305611363	9.34070619412307	10.2655548496917	9.6978413751679	2.43540662809399	9.00941078285983	6.1961929244875	6.87527162891303	5.16944481821568	5.4209062429257	8.37158991341536	9.42738636205656	6.21266793588555	10.8593351700176	8.48982559717564	4.80871160880375	3.79667746334884	T
TCGA-55-8615-01A	10.8770504897193	9.089520240639	9.60432971808133	9.79082172977865	10.3296667745075	7.69955107057002	6.61290025836038	9.58240103937662	10.3985359166821	3.34873032439793	5.82726719709231	8.63463641896602	10.9448141091482	3.84185439535222	11.6339343523948	6.31332605742861	3.02195200467185	3.49323648063474	T
TCGA-97-7553-01A	10.4806961184356	8.8854160358489	9.03820642183449	12.1156884211974	11.1006703716501	10.2064227281099	8.88863289413936	10.7069722403553	7.80290778663591	7.13497685926352	2.98861195733605	6.45174275015115	10.0578261378579	7.8365422456775	12.583043512401	10.1112214583273	5.27748370722736	7.7976136517231	T
TCGA-05-4403-01A	11.0327432478903	9.81164836856097	8.34126839713378	10.5893454527504	10.877768835784	8.23728008840611	11.6255115738447	8.83452731296843	6.55193090463504	8.92995959809899	4.60915644832358	8.13408189444825	9.95817964237436	8.44827777826594	11.9442699854583	8.17620622307086	4.42767683772917	5.19107014702409	T
TCGA-55-8512-01A	10.5375169632354	9.22831589198779	8.8659073200277	10.6568859398819	9.93843550910458	10.6901113727567	8.99639393639892	8.62771881265562	8.45763344633978	9.38104521737751	4.20802855481614	6.67640020184297	10.0579979705589	10.0201590363684	11.6817662991232	8.84912959321312	3.5092709398049	4.7475630183026	T
TCGA-78-7536-01A	10.4567590164553	9.0163274028468	10.1460629344677	8.89789111475853	9.42932684193138	8.96325800430384	6.97845418611243	9.87365319013241	7.62162854045451	2.46336322299037	6.07983747211793	9.0076289046741	10.6468785336427	9.01207856115239	12.4047769591536	5.20111591386537	1.79476534655116	5.7780456255175	T
TCGA-55-6981-11A	10.5454729492835	9.34030655435901	8.85910485400844	12.9733503175209	11.3262591621294	10.7016089550476	8.85010386445002	10.0184230240113	8.03825682599225	5.79532971483578	3.88212975990548	7.00213083544096	10.1001519027142	8.46127084945238	13.2166500398681	9.68115740283012	5.53115356809465	6.47326249551207	N
TCGA-91-6848-01A	10.6735666163711	8.45106311963553	9.1819466412617	11.7085947725068	8.79062314486288	6.26599214274865	6.55827596825858	4.98771712003778	9.07819118494325	7.89528341026876	7.12430131901216	7.72391323549918	9.49101764998119	9.8934675412882	12.3840149682483	3.84800315484499	3.34640041006044	4.09358646258972	T
TCGA-53-7626-01A	11.2791551606287	9.21430997260598	7.92629487079165	11.2121238096603	9.60270686988088	10.03901383515	9.91070415549933	9.17552195278096	8.16531979216724	7.21465924566761	6.23364830749544	7.76653985115065	10.4390959486633	9.71515465100459	12.8555510528322	9.24024702773555	5.33200583245529	7.19947664077226	T
TCGA-93-7347-01A	11.0423252090954	8.5286086890759	8.78647314485861	10.3863007339541	9.30249975126913	11.5290059706275	8.93884443649288	8.68365950293872	7.20552292587347	7.30004420862915	5.16248494408955	8.07061829572782	9.70971053538631	6.13139112389494	12.0079049746847	6.72209712018343	4.89793465833207	5.74785830034307	T
TCGA-55-6978-11A	10.490739834006	9.09912354366227	8.69686526754823	12.889462894284	11.1608258155524	9.26291266392746	8.0857376675461	10.0088930375869	9.26493714943206	7.09616076710519	3.90851275267212	7.33128558352463	10.6484202486713	8.54761763714446	13.6453881734984	10.1233594412531	4.82955213327273	6.39669786731155	N
TCGA-05-4427-01A	11.4304168962102	9.01806959376803	11.3060162400087	9.86284127418739	7.81003960578822	9.60432971808133	8.31772480160097	10.4526207079127	6.20558045770867	3.10750200938427	6.00837321021163	9.12029753398331	10.5375169632354	6.44159172736281	12.8005746150093	4.62064869683313	7.13010183958277	3.32243637626931	T
TCGA-44-2657-01A	10.999066303109	9.49044505692212	7.75558395092888	10.2390020766748	9.23983408852902	10.9153472253999	9.78901641320129	9.83475702488101	8.80434413105916	8.36060985502487	5.41768069391133	8.80685138819216	9.53266737968725	7.13010183958277	12.0854100834645	6.8323572808598	5.52194505764974	7.6843671714089	T
TCGA-55-7728-01A	10.026612691968	9.60067708619833	8.76790106185127	10.1386368381159	9.58854319097792	7.49688499677852	10.4441434221053	7.7173122844582	5.44699743607015	8.37724692453233	5.05751920614695	7.1180304131495	9.44899147173756	3.49287915814085	11.0882644183648	4.55642292879268	3.04902067611368	4.93498268104833	T
TCGA-50-5049-01A	10.9617006282492	9.36499641475315	8.0811949271568	10.9788095318055	7.88347648132384	8.68468895820574	12.5099006584553	8.34619487562859	8.83023117648047	7.55306949220361	6.56899736932384	8.46152505889882	9.36736683550277	7.31124514202034	12.1904292243378	6.58405761156461	5.54868351438889	6.63936954477349	T
TCGA-86-A4P7-01A	10.4658066257565	8.6099597587339	8.49969154742883	11.7722800232148	10.4853028702179	8.48347246045773	8.4129681735633	10.4308511190657	8.18504409492043	5.97148956176817	6.30981564532611	7.74310161502685	9.55347175760128	7.17682136515326	12.1486266406399	8.51170294820814	4.663265351238	5.67776586475808	T
TCGA-78-7162-01A	11.1111804793971	9.5176657078668	9.1796343255421	12.2906336678032	10.6930022668581	9.63576395787441	9.17394593290449	9.52591263273403	11.0599997618937	7.51573051252167	4.65696056287428	7.95408153518674	10.3625512022344	7.11992006210582	13.0676723092769	9.49636917483863	5.30840862598773	5.71267386505446	T
TCGA-69-8255-01A	10.1649314516334	8.37593531096398	9.15882019286391	9.8366819336799	7.5427759424312	5.69414749278454	6.44319279800423	5.58367436616269	6.69976502114286	4.72864939149526	4.44244765610229	6.65403700339361	9.4510691375785	6.37974254125425	10.2801193925672	4.94153553295025	2.50380354542081	10.3983820754397	T
TCGA-05-4432-01A	11.1660145717878	8.99178499191932	9.46146207564954	10.1224942463429	9.9763836085818	7.86856948332436	6.33506690242665	9.20860011805555	14.0257702571691	5.69916241210107	7.39958447172504	9.25045566275879	10.7521414223264	4.77638157557297	12.1598977684736	5.53647925431109	3.78466857409614	4.38860505533119	T
TCGA-55-A492-01A	10.3583541833233	9.21373356417179	8.94844722791087	11.4694823598381	8.7837515008833	10.5229416988405	9.3350856358256	7.76444236248757	8.80090333017478	5.06809174030285	4.98523146764977	7.18869775069288	9.55092093383196	6.22330117885167	10.8262736577678	6.66461470284115	5.02968336285012	5.24280341566749	T
TCGA-05-4244-01A	11.2130768959724	8.04831962114255	9.3553751198965	13.5740606605756	10.3857640105472	8.20062772352574	6.00352071152038	6.07217051233588	5.16619542837114	8.07252817607527	5.39479041469052	9.28851943177995	9.1379064739275	6.48080750577765	11.2602610324254	5.58235560231365	8.92293383082646	4.84890930226207	T
TCGA-44-2668-11A	10.7609287408637	8.48347246045773	8.27975834616677	12.4465041758179	11.5412934963933	8.60927398885626	7.71700805650628	9.30446813172015	8.57389027557906	8.2513094178263	3.97117812994812	7.42493936908779	9.86913229502706	6.6767110032244	12.5271580911578	9.85587971685275	3.86545072566911	5.84075509676271	N
TCGA-50-6597-01A	11.0057982388961	8.51362122514986	9.39740264405174	10.0586958285704	5.13642374193404	10.847449872505	8.8190371234366	9.85321905454978	5.70444829056446	7.96434469397562	2.60747769167316	8.11743864659963	10.2163329856231	3.27252767614951	11.11155878597	6.93962898563262	5.42412756272529	7.65747031454031	T
TCGA-MP-A5C7-01A	10.6306644024152	9.79316559662639	9.67167533386248	9.50906109256467	9.33870356001742	7.96434469397562	10.7119760024319	10.6947578177003	10.3702960415005	4.10465840154562	5.14335901231415	8.179515211194	10.7832551465699	2.42855297074547	11.7010974113238	5.11583382964467	4.49535054401369	6.3800618649883	T
TCGA-50-6590-01A	11.0084977018143	8.7275764193397	9.24878554771789	9.9473843051616	8.65848968811951	2.13975986169859	10.467471855182	2.79751888672325	8.30350611661504	5.23305351301749	5.67807959185787	8.24273024564461	10.1922955140081	8.09341186181135	11.3900649903049	3.57859346207619	3.24980358408343	5.52165347648363	T
TCGA-78-7160-01A	10.9826539479174	9.38838035729971	8.82635505222427	10.5361601302129	10.9644158659344	8.14888255380757	7.6802180111636	8.22899674931291	9.25970881351956	6.4958004717962	4.97141317876347	7.25977676204897	10.3716306774721	8.45311007326042	12.3312368484436	7.49855211611993	4.02479118791158	5.38691120202604	T
TCGA-55-8514-01A	11.6119518771207	9.02764888281196	8.49371773495165	9.67385160426451	8.46054359137406	9.10345816741543	8.09858735465794	8.9898931436142	6.09646949137316	5.60811393886162	5.81844432062081	8.73042691816677	9.11885334311303	7.74777906315786	10.5037175956796	6.33228755878275	7.70874915445218	5.31217950312124	T
TCGA-49-AAR2-01A	9.31874178807711	9.22021671147984	8.71452466333955	9.528796586448	6.3470732852591	3.58479281467613	5.11015919746097	8.79424055861874	12.2154923612075	3.29438740557509	5.11015919746097	6.80149163962925	9.65061597985695	7.08658126159364	10.2782518151886	3.76681742330049	4.41774007354836	4.90353754957868	T
TCGA-35-4122-01A	11.4097010350281	9.14295477628261	8.33466882862803	10.7368984305568	9.6204222875682	8.09440788145902	8.73709208339728	7.72269530918236	7.58175891920385	9.12882942796793	4.5090588822172	7.33702335166379	10.796381250026	7.19947664077226	11.3639027671343	5.65553813150378	7.59447228068035	5.00082176341065	T
TCGA-93-A4JO-01A	10.3742175865014	9.26909528128878	9.07251301794345	10.7885934591392	7.89331460094118	7.99237651099498	8.93417597924116	9.13858295315514	6.99542490392186	7.19271257676509	4.83134771253475	6.24691046924953	9.67293682785026	7.1506220742478	11.5586024561517	6.99542490392186	5.62086536506839	6.24691046924953	T
TCGA-55-8096-01A	11.4788399294376	9.00261190881739	9.36519655540377	10.5026928283264	9.08913408085531	9.92542350702711	9.00679423043511	7.53411396853858	7.35369423930242	10.8439437522458	6.06312973326765	9.37125037845074	9.90665194380346	5.16965065084234	12.3371987852951	6.50044821326012	4.29702060347505	5.44790926723308	T
TCGA-55-A48X-01A	10.6158942139569	9.08913408085531	8.42338957021444	9.72571134105721	8.20132119128329	11.0030856866517	7.94087562769668	9.36365085339644	6.46623821913026	7.73314988600087	6.11785872663342	8.0694705700561	9.3469901112783	7.43837881441218	11.9072783944937	6.09127675384405	4.92683971881862	8.20618933855179	T
TCGA-91-6836-01A	10.892927469974	8.84436890418391	10.2374891578418	9.49464477951542	9.14861933366384	4.78809067315593	9.46762362338498	8.99178499191932	6.10759381073563	9.72496968912327	5.04979095372844	9.23101724570882	10.2576001282706	4.78809067315593	11.9303881409079	4.45828144452937	4.36537337083351	3.59803759852137	T
TCGA-78-7540-01A	11.4474100030467	10.281318935673	8.58901540590366	10.284878449878	11.3336580649431	7.99906659116328	11.0276189732396	7.48902167210203	6.41398109424934	11.0419351506285	3.8328615460429	8.85255708424305	9.5922986803026	8.69660982560292	12.0067036181868	7.76209456876605	3.23042148764432	5.84842563922985	T
TCGA-49-4488-01A	11.1443874327153	8.81511097880498	9.06757317911505	9.33300123127357	9.82520385938822	10.998343345376	6.17291325553794	11.4269943281902	6.17291325553794	5.57262111913371	6.84037288485282	9.61007800671331	10.560209765621	6.58089699256996	11.4045720441166	4.50356412145553	6.12938989795237	4.62533063068844	T
TCGA-78-7148-01A	11.3213801153406	9.51930830622326	9.18828337440512	10.2638848006943	10.3735206512211	9.5176657078668	7.29665310200807	8.01456351079371	11.615358184382	7.35429846758946	4.55393554703447	7.89972682640155	10.403568170547	7.61002007871059	11.9664123331553	6.57169351905259	3.2068576971564	4.89460274985637	T
TCGA-55-7283-01A	11.0789151444505	9.04631077615483	10.1381114320373	10.6675756444846	9.22978799180346	11.1065095203057	8.78670438575239	11.5864717887224	7.48309847704389	5.69390966787318	4.21290340522421	8.39717025797906	10.4223702683828	8.86104576388804	12.3602056352518	8.41890073300722	5.65691985955633	5.55788735218087	T
TCGA-44-3917-01A	10.1105382688802	10.0475042562546	9.39412797811289	9.29179607913246	10.6065704280313	7.71418391784263	6.20558045770867	11.3643021643688	8.29148576752882	2.52899710675582	3.90508531431485	7.79672179019328	11.4672976937111	9.70555425732648	12.2535679392709	6.63541779171659	1.05897971373854	3.17905000551987	T
TCGA-L9-A7SV-01A	10.0669712582862	8.33299410804041	9.88888185240899	9.54917153531486	8.97934775608113	10.3489982245294	7.37948209392394	10.7508951408217	6.12564486359876	3.53018737991131	7.24677993590172	9.60967737553395	10.0982398013111	8.30158968107968	11.1770789033419	3.72434542229006	3.78206421583669	7.28910772982278	T
TCGA-55-8208-01A	11.0208770356082	8.37857637310291	8.25650184393541	11.3663646880427	7.47974654367495	10.2276498980615	8.57673534629405	9.6278317964961	6.92815033979002	6.59492457950828	5.10540986700303	6.51976654360116	9.60510001599734	6.76858306589937	12.0145543444344	5.32421100676433	3.64577902133066	5.54503810136195	T
TCGA-MN-A4N4-01A	11.1423159630966	9.24471737963129	8.65801142042868	10.183049734315	8.08746635707082	6.38225106776919	9.62372704627221	5.74471058864908	6.59018881093647	11.837386652454	6.06255076546077	9.43097550583534	10.4881804124326	7.73884489722546	12.1452785597229	3.70515147780732	4.61402446462176	3.90271415809931	T
TCGA-55-6712-01A	11.3088525360516	8.97710603637309	9.42336596767433	10.0219122157868	8.19622546187155	9.5234436657987	10.4738938886724	7.5151028720269	6.80364205495992	6.30949606248305	4.56381580770505	7.7145162246919	10.1310703764468	8.49656179231882	12.0517857002371	5.2758121972213	5.33809497040669	7.69836316993945	T
TCGA-97-8172-01A	10.7484469488508	9.64806859611704	9.83116566978699	9.9957107872523	10.3908287992815	12.5200380726633	10.5857302277995	10.2711024680062	8.43634643605483	8.26012800403414	6.37111203799487	9.02232653799141	10.1656398832052	5.57988117537579	12.2394931437604	9.24609897395974	5.19945157197601	8.08664736201337	T
TCGA-44-2661-01A	10.7954980319758	9.79316559662639	8.03913668305541	10.6073910805716	8.72373659654583	9.97520685430437	9.03410036784976	9.43749526534114	8.46845429192899	6.65961617885667	4.57218947071768	8.22974080746956	10.0834439423109	6.0153347455974	12.1418249761402	6.28930967787964	6.07633102333974	5.68075017971278	T
TCGA-55-A491-01A	11.2202586553981	9.22674046057073	8.71231666051784	10.147441429871	5.98935186047994	9.38568670851301	8.43284553207929	8.88161554441796	7.08339065012616	4.32143230363848	5.42382254637343	8.27710188302586	10.0213969159661	7.54420265333071	11.3663646880427	1.5392589192665	5.63344674505285	5.01270737758344	T
TCGA-MP-A4SY-01A	11.4703551346505	8.22703074719246	9.02485492319213	9.40573822209359	9.9912223024717	8.02276417286251	9.34542991224177	8.13077101381817	4.93868126768852	9.23182684519525	6.30917647963999	8.33615732879867	9.55607224019008	7.13692022682858	11.7108512343261	4.10922931351548	5.23305351301749	5.14407224389873	T
TCGA-05-4395-01A	11.1070729515676	9.39161980478742	9.38220808549338	9.37868284084841	10.2081023522738	8.20618933855179	6.72591140404906	3.45604959030651	7.72829687855277	2.65800480764999	4.54195679229645	7.17961133532486	9.88978369501054	9.60917834694084	10.8656605977272	5.06013015752668	2.46806604074001	3.81596888109771	T
TCGA-44-7667-01A	9.71153617803934	9.66154672026476	10.779584704615	9.86983959712047	9.71753665515704	4.4774595008629	7.4915870986092	9.52384326361265	8.69845103125032	2.07018314767042	5.95129131659197	9.8136396753624	10.4688718380611	9.15280604041508	11.7956703399418	9.81660487972407	2.89717525379459	2.89717525379459	T
TCGA-44-A47G-01A	11.369934777851	8.6832425232921	8.6011671169193	10.4898904360409	9.00630446803977	9.20143692854439	8.45460467054726	8.30158968107968	6.69382543624804	7.03556318021766	5.0569860975949	7.8639014342889	9.37617850691534	6.39754414767197	12.0590000008123	4.70058479197029	5.73067562904804	5.76137141434681	T
TCGA-55-6972-11A	10.3343625126816	9.23283949521826	8.95686204784228	13.5911882672538	11.4145202255194	9.79670991302596	9.81504879525946	9.99866212586779	9.40418410472532	7.45322339771372	4.08135768591173	7.07946988272379	10.5672337999911	7.40850844145635	13.6934978409573	10.1403780109409	4.30259431918696	5.97759126883373	N
TCGA-05-4389-01A	10.5502735389004	8.80158355337518	8.68806056745431	9.90857416179838	8.42315319051957	6.6387255273106	10.2784334182988	8.65654244380389	6.0427905096101	5.29856460176131	4.74132711308884	8.52337445345414	9.92661376255368	7.83734732909909	11.8400561144998	3.12261052196868	4.64806284106435	4.40367460137217	T
TCGA-55-6980-11A	10.2181819920221	9.33730508121457	9.1342333579203	12.7402697888161	10.3166878158967	10.7714624278329	9.84772273540185	10.8974927835219	8.29251399227429	8.05462653129591	2.64001345322764	7.0248853796217	10.3465904981563	8.35143071344888	12.8330192457262	10.2789268880531	5.42058119453247	6.70143227563125	N
TCGA-95-7562-01A	10.7930954275434	10.1840437897749	8.90349913621709	9.57145680006809	6.83497461547017	6.62839395787779	8.09341186181135	11.1505752569405	8.62095226159939	6.0324134454732	7.32060634896395	9.82021150670558	9.63027302641999	8.10668611017275	11.3850320634901	4.3937900719281	7.51476137340378	2.65603934765751	T
TCGA-86-7714-01A	11.1972878323434	8.45009580172375	9.9048779542209	9.78848908607666	8.8905359232009	12.0721624591412	7.92366932847158	9.93665986301033	5.74623355634241	6.09874687224332	4.32761809886664	7.86547415407941	10.2344671688976	7.70459167301122	12.6220200679321	5.61514535040343	4.8543539540233	6.52985250838651	T
TCGA-55-6970-11A	10.5523027542846	9.11430942223005	8.84116172129325	12.9089692761371	11.7794874198343	10.026612691968	8.78332370021362	10.6059226542472	9.46972467005513	7.25045299926907	3.73585119192999	6.55734140278014	10.4638008289627	6.76766737340003	13.8372313588468	9.38665674642377	4.40367460137217	7.44743718308879	N
TCGA-44-6145-11A	10.6239201029824	8.82089510592179	8.49969154742883	12.6360292941137	12.0319887945178	10.0467937517494	8.57774466707135	9.64313041015239	9.38201444948168	7.70647904829261	4.32001444412454	7.39831233266282	10.4576132452878	7.59339241917831	12.9854084948492	9.16572965679304	4.72374465362856	6.15090308334528	N
TCGA-86-8076-01A	10.7277093393311	9.03541784543093	9.68245281811279	10.2576001282706	10.7911709466138	9.886454051115	7.04766560783629	8.79270240135525	7.50670173161342	7.20943643264086	4.10465840154562	7.76503236585134	10.1332594923256	8.07671318884805	11.9018964149413	6.73424105854335	5.44858430144129	3.87122880857235	T
TCGA-50-5068-01A	11.0707357147009	9.80845510551076	8.08776595941277	10.0139506955013	9.04225691887155	11.5940748860451	10.5750087896356	10.6973348232152	6.10042692958953	7.40370617811454	3.31857238143196	7.15958972347622	10.7726852695275	6.68535057589519	11.7456422588975	7.3587793897087	5.33635542147009	3.91223539578099	T
TCGA-97-7937-01A	11.4136793185318	8.70176937911872	9.65077949164745	8.72635263001597	5.55762625743711	8.57820685685128	12.3289637235805	9.7464964863365	5.34839990041461	1.53284472546361	6.48004557548794	9.53029846679671	9.99956190943685	9.15142847393896	12.4378153040245	3.95910351492423	5.12463907029598	6.4069873154483	T
TCGA-05-4398-01A	11.8829196826284	7.6829282018568	9.31894640674083	10.0860438667961	8.22787113730045	8.33568018995136	6.46738268525924	5.68355662822093	7.4998653601973	10.1707297400522	6.46738268525924	8.79444774856296	9.42416241073744	4.29524325473886	11.8968915748142	4.48512661428592	9.53160873071196	5.23075691071267	T
TCGA-50-6592-01A	11.30481413909	9.10078848432652	8.61067978238982	10.3876418007852	8.97913445386214	5.39061935156481	6.69471519401445	4.21344332538285	8.8854160358489	4.50706672751833	5.58798282926926	7.13177810868259	9.50608443820743	9.28831977800829	12.2580527126597	5.51056722560069	2.21087848846439	5.6305222648423	T
TCGA-44-3396-01A	11.0905378475634	8.88698018820138	8.34285673545928	10.6204735616249	7.05494225369269	11.9523612586294	9.10622184003511	9.50329042960414	8.00047683977049	4.73714326800838	5.93527090201495	8.02538317368101	9.42380406959802	8.70970322086113	11.7172783234846	4.4786364540345	5.50447643487235	4.71647472819315	T
TCGA-91-6849-11A	10.4336701114916	9.16065601549503	8.69345023072186	13.4443402486839	11.9386145876819	9.2797604211713	8.50847337478207	9.63464196544387	9.51634803598198	6.48613965868798	3.35540267763746	7.08739212056087	10.7044147776391	8.67376515792185	13.7305887178185	9.81643165911596	4.69387654116955	7.04342805372641	N
GTEX-1399S-1726-SM-5L3DI	10.2794330351936	9.21533204797997	8.70433808944546	13.3845432789708	10.4732122544571	7.63024990024931	8.45810119635529	9.28915076487742	9.14570348652921	6.50156262099956	3.50601423412337	7.61628152646341	10.4281938546219	5.77245751142008	13.1753968597092	10.5155467714498	6.52449847328091	5.52385374917002	N
GTEX-QXCU-0626-SM-2TC69	9.56836273540963	9.37540340021499	8.73225796675824	12.3638143711461	12.3391850865484	7.44901986603464	7.31859335297044	8.40247622189236	9.48154403437083	7.31859335297044	4.58089704724071	8.28884008944344	10.6382239508821	6.86773561725981	12.7828343254813	9.65822570383207	5.069019226305	4.86527331499103	N
GTEX-11EI6-0826-SM-5985V	9.75026768373289	9.09679639580025	9.68769000201185	12.2925276051072	9.87181378695095	5.17286752426653	9.93543725848532	9.8366819336799	8.36996423283631	8.85348141130063	4.09495840397544	6.83798752887974	10.6196600246261	5.86471419649206	12.6744347799722	10.2412081233663	6.19648129248454	6.2530276475379	N
GTEX-S341-0326-SM-2XCAU	10.4968102177824	9.68855464339827	8.91362284304524	13.2975740473123	9.34811660120395	7.27299923769635	8.63487073259638	9.64146893579404	10.6003268840259	7.59418372901164	2.56999564337443	7.47596368440842	10.3898090104496	7.93652499295538	13.2045219061726	11.0419351506285	3.3331513088772	7.94851500623939	N
GTEX-WY7C-0426-SM-3NB3C	10.2867369953275	9.27382134590765	8.46915867846503	13.4753082578667	11.0408048482904	7.37249153928536	8.88378545938054	10.5010408561394	8.52687328572809	5.8669497329509	4.1015209742384	7.14407748807134	10.1615736029305	6.34627487344275	12.5689439925217	10.8400832726873	5.53233585285365	6.07107569687976	N
GTEX-XPVG-1026-SM-4B64Y	9.98726848742064	9.02125737017572	8.23779554644386	13.3885948183428	10.6395891430409	6.05486395006267	8.31695859851422	9.61212280348567	9.78267436158238	5.79452774004872	3.82961812040846	7.62936841376006	10.3719976693265	6.39275998719835	13.1670160222601	9.6240866626047	6.29131472178072	5.51895668263965	N
GTEX-POYW-1226-SM-5LU5O	10.2047196824099	9.71533471800266	8.30210780275307	13.8903823898178	8.89414277457957	3.5094008591913	9.54403969001662	10.3960064995933	8.39117616894311	7.85862940907892	3.31526828860042	8.5944414145686	10.3073489548461	5.35740804142424	12.4686684192554	12.2928841895797	6.63936954477349	6.87561162684364	N
GTEX-117YW-0526-SM-5H11C	10.3812675899546	9.66641455319267	9.61840041302565	12.0539964804131	9.6471666339976	3.32939032844243	9.0197615802733	11.2747573781878	9.14861933366384	9.29239733139568	4.27913048356258	5.62835930342275	10.4149543714222	4.84051787278452	12.8385824381336	10.4142906586649	5.79878376219962	5.12160514814738	N
GTEX-T6MO-0426-SM-32QOI	10.1398235186609	9.63263821015129	8.71977814091922	12.6653661128676	9.18828337440512	7.62313299829577	8.1976715073631	7.55051021292071	7.60662971103271	4.95941326657349	3.88849078675491	7.81155574067729	10.1078229362594	5.81704471610921	12.1883576072702	7.84757989682423	8.54247562024344	6.1925988248614	N
GTEX-WYJK-0826-SM-3NM8Y	10.2765671110485	9.10687688618838	8.54558776300272	13.07398711577	10.6754636461413	6.47493548549267	8.8477738005168	9.33100012890961	9.21493134287105	4.01174797954386	3.86464480857475	7.50974388919298	10.4116269305294	7.24579881838148	12.4102557160326	10.4291850954732	3.63725360593386	7.30462032617051	N
GTEX-1122O-0126-SM-5GICA	10.0979014521191	8.93045616159159	8.49371773495165	13.8936779279404	10.0979014521191	7.37567921056608	8.64802384086583	8.73640613794622	9.14154191566964	4.4102541127622	4.12475394092876	7.71921031417527	10.0452280196199	6.50444981375576	13.1687698702471	9.70844145064375	5.42701348894233	6.37160538915503	N
GTEX-ZAB5-0626-SM-5PNVB	10.3105700723036	9.24406330893788	9.19287225806889	13.4844176161137	9.18152058033822	6.32892994320069	9.53101329239616	10.2086395692235	9.18828337440512	6.9832043377699	4.24941935878693	6.99377414490958	10.3635550633383	5.83386727875867	13.8970962340191	10.4071003783287	3.54800957667648	6.80760938687293	N
GTEX-ZE7O-0826-SM-57WCP	9.89066924842301	9.44083685832853	8.65341173188942	12.4910502364746	9.18482978816555	6.81737204495224	9.90172725470881	11.0554377525875	6.75806281168371	7.79821289729997	3.12937327246238	6.40226479214974	10.9487051671508	8.30240627413366	12.2362707879513	12.0329074426257	5.2210139998341	5.55736516269336	N
GTEX-Y5V5-0826-SM-4VBQD	10.2050785449504	8.53370882096098	8.53588099919733	12.9575702883984	9.9760475380391	6.16333887050526	8.60573131917376	10.3785985226723	9.41528198688421	7.30773680118876	3.76287618561344	7.05296905161625	10.5816582148789	7.25472698165527	13.4309300232983	9.77927470939358	6.96590819167045	7.07672612426689	N
GTEX-1211K-0826-SM-5FQUP	10.262181675934	8.99544302572815	8.30999103531115	13.5548325156404	11.308247329214	7.10022990917748	7.34703117688034	7.58360789598393	9.3430795492852	5.50977012406346	3.61107059406905	7.58127078107405	10.122837787296	7.46556464236629	12.3360395920811	7.02711915802616	8.65448851354059	7.13083552023039	N
GTEX-PW2O-0526-SM-2I3DX	10.0617936725296	8.97643523890476	8.32980530195707	13.0054546955793	11.1658202558313	9.28851943177995	8.79127590017812	9.8784308683202	7.65290430769482	5.64977029738006	4.02426606175801	7.07465537088287	10.1204814450835	4.56124291175943	12.0618675817489	9.01396560553003	6.08229947744593	6.55193090463504	N
GTEX-PLZ6-0426-SM-5IFK2	10.293462432768	9.31853716941338	8.024425463538	13.3374964735565	9.52841002392253	7.91636936240291	8.41529965722535	9.91540905389323	9.29410198434577	6.39182607974803	3.74060639504907	6.78316373117736	10.2828201033023	6.00384556214556	12.4713753085343	9.99140601572042	4.22282126408901	6.08747420489983	N
GTEX-TMMY-0926-SM-4VBQZ	10.6400615881012	8.70873140952295	8.18249390694916	12.3122818290091	11.862577924212	8.43201985482303	8.1650738137522	8.80826036078191	8.90507724513091	5.86471419649206	2.93036616839947	8.29305936637537	10.634738923611	6.68017004437598	12.4579145112288	9.74810343745924	2.14577979397298	6.33332663939811	N
GTEX-OXRK-0926-SM-2HMKP	10.5526689430605	9.22938098651717	8.5672790836154	12.449098250116	12.1035605363873	8.31887951634177	9.35008465588953	9.49675112831946	9.25703441854317	6.93930417017982	3.98954163110934	7.87456108158054	10.6607385220348	6.29604435228739	12.5103535854539	9.68007483946421	5.92435880937832	6.26104999840872	N
GTEX-11EQ9-0226-SM-5A5JX	10.2266537238758	9.22512763401389	8.59306757704747	13.8682448676538	10.8931008619078	6.73064678084626	7.7188729540269	8.4666836789042	10.0010904190193	6.44009937240337	4.0607165629164	7.07368007198146	10.4285233012865	7.1878691266412	12.604208487597	9.3056508758554	4.36145240306351	6.28295307301039	N
GTEX-U3ZH-0526-SM-3DB75	10.2390020766748	10.1661447315982	9.24710388260979	12.5952253845517	8.74323745950236	6.95343285813029	9.3028883228893	11.1660145717878	7.32117101247546	6.73096214656822	3.47829536788633	7.48661981322333	10.8341922134454	6.44871609402389	12.6622204648934	11.2297389313594	4.63127847791562	6.24591363102358	N
GTEX-S4Z8-0426-SM-3K2AH	10.5127757803191	9.69041002305355	8.0489115347412	13.2469649312945	8.85300673250112	6.97338353978214	8.02817154163453	10.5150138219928	8.62912038511845	5.99049391936811	3.29163368630746	7.21534805265116	10.0435223207706	6.6955659610372	12.3430915587766	10.6503441395292	4.85512194258724	4.89892336705786	N
GTEX-X4XX-1026-SM-4QARO	10.3056931791164	8.84504198809979	8.44284182005762	13.138989777015	8.78029984822586	5.46243344097305	9.12351431012099	9.579302194	7.70430071061156	7.86358826955333	5.09619815775361	7.54647122519534	10.5042515336333	7.44054064206147	12.5507098957616	9.16846230874964	7.56662020304153	5.3654376198183	N
GTEX-T5JC-0826-SM-32PMC	9.81383213616861	8.49192267657803	8.83200343802594	14.2859770066371	10.2955025934791	1.46860324885919	7.87335391692487	9.7160425508028	10.026431195143	6.70010646716367	4.41634157697471	7.88798205247642	10.6064088614832	6.33683332069492	12.8399222357891	9.83043316724883	7.33614969712813	6.45102470191683	N
GTEX-YFC4-1126-SM-5RQJN	10.1233594412531	9.25930949497083	9.12736901358961	12.1635328937142	11.2980968385487	3.93484041047861	9.45224283781532	10.8823418849034	9.90415595201289	8.33977676013319	4.19712641704483	5.74008960464096	10.5952435662562	7.08498968656744	12.8938764105174	11.3232222537902	4.14482111097706	6.10293499936938	N
GTEX-13111-0426-SM-5DUXR	10.1900442431391	8.98068551815927	8.40951057545883	13.0140360134892	10.6691071309049	6.81266442333608	8.33843941408843	9.15280604041508	8.93539779753439	7.51235635769456	3.95525796415116	6.32925690190369	9.9038147016892	6.48882791742314	12.3881901820541	10.115329398522	4.50631211217678	6.09365374094099	N
GTEX-145LT-0326-SM-5LUAD	10.4250822674258	8.59750973136985	8.34259720484547	13.5788613998133	10.1086611107037	7.02231848649169	7.70931647248306	8.71500102816464	9.73784264192676	5.76888639498446	3.49897596864465	6.99102200592733	10.2862415157637	7.00026593933946	12.7263234783101	8.37857637310291	6.51875127156609	6.7699365162164	N
GTEX-REY6-0426-SM-2TF5G	10.1491083937871	9.57853590876113	9.22021671147984	14.5297232280925	8.8851773290627	3.22745514391016	9.02399675133975	9.8535643503718	9.78812516474836	6.1277435619569	3.95770492321626	7.54746065030531	10.2808135648736	3.22745514391016	13.4330050807426	9.61769406961686	5.6317381074263	6.86652521962624	N
GTEX-11EMC-0126-SM-5EGKV	9.91912272922626	8.53370882096098	8.94322251927106	13.4203783134636	12.3422794023452	6.65742285748037	8.1480697554074	8.85738332728336	8.44627871474842	7.09767007705249	3.42937215650055	7.22044002533755	10.1868363468233	6.17369444507123	12.4200398158242	10.0409620113119	8.92067598057598	7.6607008842643	N
GTEX-N7MT-0126-SM-2D7VT	10.5302041945476	9.69396670149993	9.49636917483863	13.1941500277391	9.49978283757509	4.19838234658694	8.96924594157142	10.3659114203761	7.27532121148951	7.00026593933946	0.0011454753722795	7.28645780900542	10.8453411263671	5.00359570036605	12.7144389743006	7.80027344817247	7.31859335297044	5.2340849372919	N
GTEX-13FTY-0126-SM-5J2NZ	9.90205088562231	8.93045616159159	9.54591791666738	11.7676209119645	10.4861388565437	5.19655834565148	9.19878607509304	10.0850057552474	8.53945199971772	8.71635722817665	3.73853309078741	7.05232290169736	10.7756430051669	7.65812281572317	12.5223654753026	10.6593994977374	6.24985007711863	6.68565134664016	N
GTEX-12WSE-0826-SM-5S2VL	10.026794188793	9.83649609597984	9.67110892329252	13.3144443880392	9.29932047999889	5.60836383249752	10.2770675770781	11.8636395754023	10.4288512230268	7.50485801789487	3.35742790253745	6.29250344135713	10.734794683015	5.38836593554435	13.3630511448197	12.7239834488929	4.35430335099453	6.62504208232444	N
GTEX-11WQK-1226-SM-5GU5Z	10.0831163386966	9.64440366272618	9.69312080564965	12.9925326932521	11.4840467074659	4.94939247570975	8.00400484340886	6.39566124923902	9.70807921813006	7.7145162246919	5.09875877270351	9.54231406334053	9.800944940514	6.78710414074282	12.3096651944419	5.12980139087165	4.43137137602287	6.7488602618061	N
GTEX-144GM-0126-SM-5Q5AX	9.46529814330626	9.67737928819987	8.0480239630534	13.0926941579224	8.97319679919637	6.78625979794866	7.93947099087567	5.85125115347907	9.26472576758376	7.86271029523037	3.89134725046164	7.62518805519729	9.43097550583534	5.88321755868951	12.697984393697	7.45255954417981	4.32761809886664	4.89180378538625	N
GTEX-ZUA1-1026-SM-4YCEA	10.400790791209	9.34346440652834	8.65632218485642	12.3605833639407	10.7920408136416	6.58326628651732	9.24669385790865	9.98549092088493	11.254385049303	7.62832077771666	4.135348359768	6.20049768799453	10.6648081711437	8.46306036785325	12.8103689639357	12.0997146868992	3.11073106862045	5.94313974365701	N
GTEX-13PL7-1726-SM-5J2NX	10.3420053499126	8.70520531835104	8.19929849664778	13.564318218267	11.906429701314	7.59103928549609	7.57276391155735	8.63904693083063	11.1030993589626	4.47091846778585	4.21429004105652	7.50304506045226	10.3607329786591	6.57252079870716	12.8437438310755	10.2031618755573	6.22330117885167	6.1532504862062	N
GTEX-13FHP-0726-SM-5K7YI	10.4249195506633	9.22390278357825	9.82268953327842	12.8430926251849	10.079054635109	3.54452657479989	9.9639484299136	10.8430282546907	8.42717840256866	6.56990651479432	2.09988098119878	6.69631066364923	10.9212249568423	7.5571944648979	13.498061576938	11.3381032881048	7.21099416962098	5.56834374975402	N
GTEX-Y3IK-0626-SM-4WWE4	10.2358083450805	9.40671819901902	7.38362576358211	12.8164847164377	10.7335631941408	7.14243127894926	7.99622506873083	10.0371001928141	9.29120294720235	8.03940938165232	4.60606694665441	6.09597580314562	9.73126041960453	7.7349039067995	12.6409996760696	10.7937760416966	5.12672974527438	5.65262426708645	N
GTEX-Y3I4-0426-SM-4TT29	9.7222139399956	9.39661677527407	8.14414585262416	13.2397134658089	9.43252722657699	6.38133968396137	6.66286770602465	7.47488138723678	8.79840053538416	6.02045645070986	4.49725941844713	6.36136074318989	9.24002862755695	5.74441216151565	11.9708212866229	6.48080750577765	7.95834444665284	5.21365171740505	N
GTEX-111VG-0726-SM-5GIDC	10.0331330523892	9.14154191566964	9.55111745427503	12.8298925463005	10.6685703300735	5.48558317738447	8.58050086975144	10.7725152182645	9.68678288726695	8.65975125643878	4.54887638817018	6.4622028298565	10.8147242907705	7.64002158121429	13.122803331255	12.0693013262683	7.86327510481777	6.23569077426419	N
GTEX-13RTJ-1126-SM-5S2UJ	10.4740495393159	9.45566193929201	8.0997550466943	11.9983494711837	8.48347246045773	5.96685221536639	8.83522140311919	10.0922821908595	5.9382371561099	5.96685221536639	4.77344755459449	6.21431408120729	10.0236464283261	5.2032439257049	11.8048055125946	7.89088586939014	4.18577239838099	6.51307004294623	N
GTEX-S33H-0626-SM-2XCBJ	10.5782141636145	10.0919351763229	8.38869890575001	13.6401175171709	10.0324638715074	6.12368758600796	9.46819139592038	10.7554476966372	9.40400132230201	8.43582394384189	3.95059453025999	6.18628517255095	10.4805160213122	6.65183344175347	13.1243564699356	10.1472705865486	6.24396578086925	5.0282347960216	N
GTEX-11P7K-0326-SM-59871	9.89746252876282	9.20143692854439	8.45689340495137	14.8270018205012	9.91948373092506	7.44614593164045	7.34454580555433	8.85300673250112	10.0757972098639	4.460422358648	3.62293739299218	7.56662020304153	9.89258817802856	6.40368016437039	12.8263356207382	10.1020516863467	3.77087735443314	5.91540660008048	N
GTEX-13JVG-1426-SM-5MR4W	9.74846344119128	9.63594892358322	8.61583505133635	13.2866047402938	10.7720059875579	3.20327060256746	8.43429692728178	10.2613019384952	9.55702577318154	7.34425316850866	4.91830461326345	8.28252537248425	9.83757971277307	5.16619542837114	12.937865142878	9.97865676838041	5.32099002556664	7.20432023189158	N
GTEX-12584-1426-SM-5EGJ9	10.077851210075	9.22206404844783	8.76469149781595	12.8932777480092	11.6292801443104	3.31575025788612	7.89662859365829	10.3119100491861	10.2028457245736	8.99011485297902	4.15296160042389	8.55328633818731	10.2489278056341	6.79530860732871	12.7046640719461	10.0047268275087	7.64952647023272	6.6751382362308	N
GTEX-12WSH-0126-SM-5GCO3	10.0972267642704	8.77964392656998	9.86672428822867	12.3943120544176	10.9103986346262	5.9727771617701	8.6072604832411	7.80290778663591	9.0755045528054	7.25376790676124	4.17154411372255	7.4535595334737	10.4929607072051	8.96441545448993	12.5029312496273	7.58889323415282	6.56936025227857	9.01207856115239	N
GTEX-13CF3-0426-SM-5IJEU	10.2569224304825	9.34885314191919	8.01095020545062	12.8793490180595	8.96035203729042	6.32361510007003	7.67833336368111	7.30717583542086	8.47064927189285	6.80245906496153	4.7575953873373	7.84532665683447	9.63079268316473	5.44858430144129	11.6607537558587	7.90499481442843	5.94657167395325	6.38363823535501	N
GTEX-P4QT-0526-SM-2I3EX	10.0965603291858	8.88053621138671	8.70721140331989	14.2237405897589	9.82712281133088	7.68049704213172	8.15753629640843	9.02851985136322	9.8400789926219	6.3600023801721	3.97443605055815	8.38718405719055	10.142417215041	5.68803733953901	12.863857525387	10.3144415277909	5.57572986803533	6.56136848452792	N
GTEX-11NV4-1126-SM-5HL6J	10.1129337475632	9.05276839560364	9.27466165659479	13.2443170750663	10.5859109807862	1.84066347800734	9.22674046057073	10.1907383984551	10.0049086092775	7.97635438022029	4.19559057976796	7.07402000466214	10.1714437544418	6.35544400575077	13.0480773042782	11.0905378475634	9.67334079406345	6.34045713754802	N
GTEX-148VJ-0826-SM-5LU8V	9.71313694805132	9.47529001107979	9.70518453775273	12.8018751394875	10.853320645449	2.7409577292356	8.03605951827479	7.91097904611425	9.80845510551076	5.04374623111066	4.01410713025771	7.7291195381895	10.1922955140081	5.54080185267477	14.0151977932877	6.35194560305336	7.10397765920885	7.32243042535066	N
GTEX-ZPIC-0626-SM-57WDY	10.3712966264397	9.13358640468088	8.558687383059	13.2360690645039	9.82339939650285	7.98263470853862	8.40020602780503	9.07628366100132	8.47576536931303	6.91517228535229	4.07245675135477	7.6060727776223	9.94756631046118	5.54956614293701	11.8269016789443	9.69856149048564	7.22783797690219	6.8742813736897	N
GTEX-V1D1-0826-SM-3P5ZA	9.37200450864605	9.45835549310651	8.46486476949135	13.4844176161137	8.42523981335377	5.99236067076921	8.14860967250814	9.32707231977051	7.14098549171079	7.5408432023084	3.07481180727806	6.28515107096883	9.70775216189436	5.05185930925584	12.3403419936331	9.59380732237889	5.39752054666069	5.71678603170789	N
GTEX-11OF3-1126-SM-5986C	10.308553430308	9.09763399015362	9.24941291589438	13.1365739316097	11.0170560964845	2.39802724276632	9.2436698488666	10.494453528003	10.5775622073956	7.4005260032491	3.87044145359646	8.2003639145113	10.790816115999	6.70664008518475	13.9268085155407	11.3730293858068	8.40622232343545	6.15679308662438	N
GTEX-11ZUS-0126-SM-5EQM5	10.3073489548461	9.05821488458819	9.62856715043269	12.68712898844	9.45944724853085	6.27949438280109	9.73747661219372	11.5144336856483	9.12137119986884	8.73525355724134	3.92879531028598	7.137947381923	10.7991446086662	6.23148670395716	12.218653471742	11.3348795840542	5.56564943657251	7.1582452131079	N
GTEX-RN64-1226-SM-2TC6E	10.1600011218501	9.15656271748571	8.60847631569445	13.0388825556532	9.51260582259784	3.9451408939925	9.33826075703056	10.1266062852379	9.132757118737	6.93421794563674	3.17743562293496	7.29790063877672	10.5802760928868	6.61988282648341	13.0272063792173	11.5947645862559	3.65046501488395	7.95320904240019	N
GTEX-148VI-0226-SM-5RQKA	10.528373825376	9.86373747128094	8.52793306948223	12.7529025306215	10.0660698053944	6.80595168681094	9.61025249261851	9.38510944241345	10.1915900453299	7.69463732927581	3.3290880523648	7.09124622924917	10.7285714517601	8.17591447904738	13.6703791396154	11.5051416990957	7.42233948399276	8.03462195644467	N
GTEX-131YS-0926-SM-5IJB9	10.4626446277989	10.0473266570724	9.42515009211746	13.3609581644893	9.3910922768816	5.54474667840158	9.14378453780931	11.4401605659161	10.6463580095536	7.69864979573616	3.5407719730917	5.83307541191625	11.2381723029267	7.41292772379996	14.0478756825504	11.345268997615	8.03633672983372	7.78071855915003	N
GTEX-WYVS-0526-SM-3NM9W	9.95784028039452	9.34109515083128	7.14376612521101	12.2273584416194	10.5909668067258	7.62855086152671	7.31327390853564	8.52515259663284	7.50974388919298	7.20460019388046	3.95289790652144	6.45881808650656	9.74465400389049	6.98632673834389	12.0990428289606	7.24772037858235	5.35565902748963	5.19945157197601	N
GTEX-RU1J-0126-SM-2TF6Y	10.2424204847822	9.01674527185384	8.15267930447472	13.6056859543612	9.33870356001742	7.86641220151696	7.752412719136	8.7214235721851	9.57406636086267	5.00656551826573	5.45876620747032	7.87510982902408	10.4274999818021	6.506929970147	12.9089692761371	9.50948070209847	5.06619720649004	5.60924222765852	N
GTEX-13U4I-1426-SM-5J2M3	9.83440275998425	9.37658747636675	8.66778387544075	13.2651748351342	10.8455173889112	7.06502848686655	8.43504944100898	9.99585702863768	8.14013241810272	7.81381561117008	4.71103590799711	7.07093916022157	9.81521645890883	3.7933625135654	13.051020887782	8.93907687427941	4.93300178990916	5.887180795219	N
GTEX-PVOW-1026-SM-5O9B9	10.403568170547	9.6947324870364	8.32500525732798	14.2367358125694	9.46395111922837	3.51316887167265	10.0705295085512	10.6742399879482	10.2618590750434	7.94518889121693	3.35180558191225	7.24820533177889	11.0008474308574	7.05014397792777	14.1284244035584	11.5151005904959	4.68823773876275	5.87751443679444	N
GTEX-145MN-0926-SM-5NQBT	9.88017487059356	8.93799050743364	8.9224914178666	14.245365298293	9.75256809138927	6.74012423732588	8.57931660333381	8.69275940000175	8.62865228027555	5.26576802577654	3.35631184413377	7.47452518829722	9.81735845297896	7.01199459267748	12.7494184768359	10.094854374024	3.73022593565857	6.14738437305502	N
GTEX-OOBJ-0526-SM-48TDK	9.95817964237436	9.16926486898927	8.57045035240463	14.1615132520153	10.0588681665451	5.96685221536639	9.23325565767622	9.77660036737386	8.96526204055058	5.42127172722282	3.65137153684135	6.89533204828209	10.1545554390443	7.51476137340378	13.7547248549968	10.3847630018911	6.02079073518038	6.21816703980925	N
GTEX-OHPJ-1026-SM-2HMLE	10.2317134258312	9.3931523872242	8.80046972575442	14.7671728447019	9.36776742834388	6.77253391556867	8.93045616159159	9.64936816090318	9.72981302758823	6.30478437222039	3.06257411006021	7.2292694965856	10.1448653386815	6.30478437222039	12.6648386710138	11.1326506944736	4.68874082887026	6.8031370143774	N
GTEX-ZZPT-1326-SM-5E43H	9.82357447088582	9.24985261550594	9.7591656652685	12.1940284587687	10.1578117227348	1.75298978595553	9.3870684145221	8.65561333307677	8.14496937181537	5.34176748890184	3.42739443063274	7.23478218510629	10.7087146549986	6.66286770602465	12.8373782936048	9.11553977962973	5.13612797017003	6.27268941365609	N
GTEX-139UW-0226-SM-5K7WU	9.91804506936504	9.05064855637596	8.57697709129272	12.8734460937941	11.3458614527267	3.91569706071491	9.01396560553003	9.20263927271783	8.98679602812635	7.96978390291871	4.20347530823848	8.00371885311747	10.4366031750702	7.03146552140513	13.3728271175991	9.91370379167799	9.5143021295925	6.91683138080165	N
GTEX-XQ8I-1126-SM-4BOO2	10.293462432768	8.47117710067654	8.56110596962699	13.0213596342003	11.6038840460531	8.22323286120591	7.87864192563235	8.3255648886817	7.67923052018787	6.77754229863374	4.17714944022132	8.28618540951538	10.3554758857471	5.39193336177058	12.2966806169312	9.68169278366566	3.93927310561546	6.482784401611	N
GTEX-ZDTS-1026-SM-4WAXS	9.65822570383207	9.32963325465294	9.71400970471558	11.6474575205225	10.75298875497	4.61678880619146	9.98358796702869	10.5465398832194	8.73340140190628	7.92544056906794	2.45608593928695	6.92339012612276	10.3273043822786	6.93622475667414	12.7792915305802	10.8579251553743	5.06937992789803	6.79328620657367	N
GTEX-ZF2S-0626-SM-4WKH2	10.1290181116656	9.30546553954368	8.93439865902405	13.1804586880029	9.15838310041649	6.80395260158072	9.8985053298187	11.087539970228	8.17313727404799	8.09571050205614	4.28687937074687	6.48542917774131	10.2560923636737	5.21231428950428	12.6153453172526	11.3221992819842	5.99594898349854	5.60367579083148	N
GTEX-117YX-1326-SM-5H125	10.409600724104	8.88003520433906	8.80090333017478	13.986655235975	10.9838788561393	8.27299524797828	8.36904749664039	8.87270127141354	10.0646846107394	4.17395419405073	4.30123199467785	7.441459646674	10.2980094636239	7.01254650776016	13.7265182601623	8.33666702649323	6.52515048117314	5.94037904098661	N
GTEX-OHPL-0526-SM-3NM8U	10.5285261066017	9.23902793612699	8.45433452712385	13.4267510006986	9.98495748305066	6.14620363213766	8.27405146918099	8.26284602663942	8.7059725402381	6.70788716430695	4.48580497283156	7.42707143518639	10.1462279174619	5.45447538310732	12.9049704999463	9.04164587648909	6.07522504798502	7.35973477412324	N
GTEX-145MO-1326-SM-5Q5EF	10.1283448856126	9.24537099978429	9.42658780322312	13.1260548796289	10.9195932602124	4.73075185874025	8.22196518124947	8.24804131300263	10.2059132474896	7.58151485013895	5.91016200057024	8.66022564505295	10.3839403819688	6.59731573072097	12.8091946080957	10.1994053920822	8.38293290692663	5.75175285953517	N
GTEX-ZYVF-1726-SM-5E443	9.93367475213314	9.12351431012099	8.99639393639892	13.3098248566351	8.76999671616741	5.80783813532136	9.47010538360588	10.3166878158967	8.97580633615766	8.65873444496563	3.77250477933402	6.06452744037967	10.2215208440105	8.58561245401238	12.5214248820016	12.1873188967491	3.47308711672677	5.7076705967604	N
GTEX-O5YW-0526-SM-2YUMX	10.5559137771832	8.85601037681189	8.7690460530718	13.4776033059197	11.8013719456324	8.14860967250814	8.64248669137859	8.9804842370064	9.66718093285762	5.27674040089021	4.28272267503594	8.33111411566107	10.7730238363871	7.71108637959874	13.241622318291	10.152992130793	5.46692013077726	5.72765603482915	N
GTEX-146FQ-0926-SM-5LUAV	9.90928487638867	9.65547117163429	8.08340698194571	13.2288621689908	9.82392970349769	6.31043350898224	7.75103138574003	10.3559788950625	8.74259571835352	6.46830914489641	4.54580898591744	6.93751828664498	10.0407842986774	7.19530040106979	12.8042704043253	10.6600699105114	7.26736619994139	5.6838118684583	N
GTEX-11NSD-0326-SM-5A5LS	9.99939201345233	8.74536712320812	8.42695373499251	13.2323949096367	11.1515377327549	8.19271695689868	8.95867149861603	9.41491592701032	8.65824493127338	6.06157870584809	3.56822778778131	7.17495061700001	10.2618590750434	7.03171200512425	13.0381707726966	10.1787645753426	3.85055500758564	6.47882146365334	N
GTEX-13NZ9-0926-SM-5KM12	9.69434960064961	9.51874890142126	9.10961150706867	13.7332739277113	8.69111478701145	3.28039889326497	9.78484251746942	10.6487622094959	8.10305366694568	7.53101776932922	3.0398367015075	6.53657755680937	10.6533000100415	6.8596183038184	13.4309300232983	10.3128849171421	5.72488380714834	6.15794046295685	N
GTEX-PSDG-1126-SM-2S1ON	9.82569408494703	9.25309221096966	9.21032369002404	13.495854369596	9.53233113623433	5.94492976663203	8.56799212093881	9.40554950066298	7.67411501549082	6.0133282042943	4.6223253714259	8.49656179231882	10.1043013849757	4.53289945763165	12.5057566048483	10.2607727078586	4.99026659211163	6.60035559487681	N
GTEX-POYW-1226-SM-5LZWQ	10.262181675934	9.49424195227798	8.32773762564383	13.8714673624263	8.987462330864	3.69001223391489	9.81196556775766	10.0493115316794	8.45156337469328	7.54934751838261	4.33528962667092	8.37158991341536	10.174512606892	5.24567530595726	12.1693036595052	12.2974012607553	6.80624280605443	6.6408174020396	N
GTEX-13QBU-0726-SM-5J2OA	10.627904181692	9.32536071993578	8.63026439198698	12.7211878639592	10.9462301351619	6.3857041835408	7.80728674510886	7.92309399603365	11.0668764861593	7.45322339771372	4.45500845822642	8.19703713101756	9.98086021251252	7.19142108274115	11.993582612092	10.4801938338107	7.04732435361852	5.51702318153793	N
GTEX-131XF-1026-SM-5BC6A	10.3753863275472	9.11515783587962	8.45833391864461	14.245365298293	10.6708702274055	7.14180734247154	8.39851720576232	9.49141017112173	10.529210841501	5.64288661546677	4.83258611381299	9.02740276202118	10.5256581529974	6.59813362951347	13.9069114718523	9.60432971808133	2.5219574698333	7.20140873663131	N
GTEX-X4EP-0526-SM-3P5YW	9.90115981018716	9.32015595041061	8.26179185451742	13.4753082578667	10.0146292672619	2.53997721085054	7.10964832623541	9.2098957771239	9.29429974414796	8.82089510592179	3.60898035092935	7.6896299973685	9.85604860583151	5.88289608030593	13.0403494082476	11.2393200154496	10.1834006320694	5.99472108836972	N
GTEX-RUSQ-0626-SM-2TF5V	10.3697987162415	9.30308767052228	8.79223327685067	13.6056859543612	9.48324189690506	5.36748436795493	8.41131969389424	6.94201606177123	8.53990730689315	6.38765419189111	3.99256251232052	6.97780242973702	10.0653708324032	6.83596561916046	12.5126761991378	6.99195544886581	6.96499162257354	6.8990530474068	N
GTEX-1399U-0826-SM-5KM1P	9.98882170706296	9.14483870829192	8.35016978239124	13.0548861112926	11.3628477629714	6.96111506965636	8.05967950046043	9.04888868856705	7.11771269952079	6.20106682944491	4.33370435223012	8.0218861638029	9.77105435392028	7.17006393548289	12.194701073036	9.58724727919435	4.17590088844452	5.9657009588814	N
GTEX-14A6H-0526-SM-5NQAZ	9.84488515689301	9.02103786888674	7.86027856065952	13.6180543437795	8.75207757062535	5.34141345522059	7.8258089894296	10.2927790277361	8.47827844621791	7.79175580446901	3.96354192869479	6.27688458840766	9.75327016565386	6.26907134621547	12.9221091817683	10.7475669570103	7.31664626496306	5.22946333868452	N
GTEX-11DZ1-0426-SM-5H11A	10.5917921053185	9.2083800333062	8.98134661535589	13.2045219061726	9.37928718144518	3.76287618561344	9.15882019286391	11.028915422906	9.05912988394653	8.27925003825265	3.57496097380259	7.46959179635222	10.5325797502498	5.36595417311088	12.4326798799678	10.7523084390145	5.28630942133733	8.40104342919138	N
GTEX-ZT9W-0726-SM-4YCDC	10.062997577241	8.9817753769984	7.88974165373318	13.8342622354291	11.0027280513224	7.26538642966538	6.77288630322874	8.49396432251985	9.03218832535203	4.69144329891745	3.25766260516897	7.63367030353837	10.2801193925672	6.30759548544194	13.279447861812	9.25045566275879	7.47213813860048	5.74008960464096	N
GTEX-12WSI-0826-SM-5EGKD	10.1245425988225	8.8974674104825	8.2810002867133	12.4543794801704	9.90771011939556	6.93017093463225	9.00169278117622	10.4853028702179	8.45607083325788	6.46500783144298	3.99608950601231	7.63884058782058	10.4311988786896	8.03129980277318	12.3902191246348	11.5155334094751	5.89867569360294	5.73034272596609	N
GTEX-111YS-0626-SM-5GZXV	10.1987224491084	9.05999641367343	8.50643530493546	13.3530493623401	10.2685826158865	8.04449194453964	8.29881281944652	9.99585702863768	9.23922690688868	4.79988925945482	3.45252602254143	8.30685020225511	10.2111421105226	6.91814494604352	13.9035219802382	10.2685826158865	4.79988925945482	5.74269482795397	N
GTEX-ZA64-0326-SM-5HL8T	10.0980660362344	8.85504693908639	8.26284602663942	12.889462894284	10.8411202204853	7.33527627920597	7.94010022751176	8.90532737321984	10.4762049227903	4.74869490226011	3.5344801137408	7.03451174732327	10.2327048263793	6.48080750577765	13.0895827327626	9.85122319928106	6.05133419649545	7.32001399123305	N
GTEX-ZF29-1026-SM-4WKGC	10.3973439260805	8.95015044821267	8.24078846464533	13.341392014801	11.1070729515676	7.44345978384634	7.76841593795397	8.90753163759469	9.75724139812432	6.16392325982764	3.79745197981849	8.60033842590921	10.2587936353058	6.74089292497575	12.9262717493141	9.57239470363565	5.81588442537956	5.66476001293079	N
GTEX-144GO-0226-SM-5LUB1	9.80792705439833	8.88947497952791	9.34930070047457	12.0875765191655	11.0824049467166	4.20421048629614	8.1584750878046	9.02833588775751	8.41055759336308	8.4454611922701	2.15751042343085	8.37672587584485	10.4503620911023	6.9035050319312	12.8499808156158	9.61192693345642	9.68888402651293	7.45288726195374	N
GTEX-WWYW-0926-SM-3NB2Z	9.82146002884479	8.13792631750587	8.58440412231445	12.5001775478929	9.55442720570986	6.49819373538607	6.99311363390852	8.80300652304966	7.1805779815214	7.94373116376531	4.18988972553518	7.94183753582768	9.82622820235898	8.38869890575001	12.3594350623784	7.10336925755828	5.88099778922409	5.78468269972346	N
GTEX-11PRG-0926-SM-5EGI8	10.2886262271788	8.61804876403304	9.23686319113266	13.8195190685293	9.68352614986046	3.5966515588644	9.45646588155238	10.3455854055041	9.58595739652012	7.8365422456775	4.26897760621245	6.91565603317459	10.7911709466138	6.5327274762388	13.3845432789708	11.8491036445285	4.36957476365411	7.46748017484251	N
GTEX-14E7W-1326-SM-5RQIV	9.88924801670579	9.12773805190692	9.04140746970551	13.9168302682682	10.5354728426819	4.5697409034614	8.51096238330304	10.2314159064411	10.3472961644705	7.77138409824691	3.70239917222451	7.22856168894573	10.1579684515993	7.75298604735224	13.5836995380635	11.4844870815946	10.3760579668569	6.46595060064967	N
GTEX-147F3-0726-SM-5NQ9U	10.3568607434596	9.24122289040372	8.29881281944652	13.8285284611229	10.0459350272604	8.02126134156424	7.60304295521002	8.86498342438179	10.1084774665657	5.96126328079021	3.67626813633875	8.21707468980696	9.9837637976595	6.69283966470428	12.9854084948492	8.65086076578459	5.08175652079234	7.36595791889548	N
GTEX-139TT-0726-SM-5K7XW	10.267922595718	9.22917130707603	9.49520735067694	12.8005746150093	10.6639590689868	0.0011454753722795	8.93417597924116	10.3784385979521	9.29473985348938	7.81381561117008	4.15182371532953	7.46714773832464	10.7344287660645	4.20129341580478	13.9004730795857	10.9330816546746	7.47394244444404	5.59010199682303	N
GTEX-1212Z-1026-SM-5EGJ8	9.95309472664565	9.17394593290449	9.26371778938897	13.1054890936163	9.76459542799775	3.13462142260682	7.80320450114356	9.2535021226058	9.54311648716759	7.91073638716208	5.16216079845618	7.36860659134243	10.1071069821138	5.77993800214608	12.7710671199018	11.2918429328962	6.47924356652176	6.99806204217575	N
GTEX-ZYFG-0226-SM-5GIDT	10.1702179030458	9.00630446803977	8.628886332697	12.7887960729031	10.9008463704185	7.49531608486272	8.67824088983057	9.34885314191919	8.64826635730009	6.06938053841782	4.34468724765903	8.2300091654829	9.89609139089552	4.12103337359058	12.2624873396444	9.23840075796285	6.84933040342044	5.63019188918524	N
GTEX-ZAB4-0626-SM-5CVN3	10.2506554112608	9.3727572488215	8.19405008508618	12.6153453172526	9.82677541053952	5.9377815922728	8.34361945552398	10.5655069650782	9.29790038697567	7.09994339366294	3.29076778927588	6.45543173587202	9.83078576781395	4.87834939512622	12.313414963998	9.24649078779249	6.90037377697869	5.63780320060729	N
GTEX-13OW6-0826-SM-5L3GA	9.84384490271564	9.32253632351303	8.94569731913279	12.7624375227817	11.8241707268198	7.33069473594296	8.03354024972733	9.06493502870932	9.30388564265905	7.97578459362145	3.78243769956709	8.4371453008655	10.5201335067898	6.81434536908642	13.4357361829194	9.70575042442094	9.43929732904187	6.34561711085305	N
GTEX-OHPL-0526-SM-2HMIX	10.589987675827	9.2736261601031	8.27768379781686	13.6130725498189	10.0132563113581	5.97537250035904	8.17282743201448	8.458800876382	8.7283021048981	6.87393336806678	4.46014374178099	7.17430792037142	10.1642625309971	5.47990997897523	12.7068176050482	8.8783113773979	6.24657988406512	6.95588461997571	N
GTEX-11WQC-0626-SM-5EQMF	9.68822396092538	9.42493984777271	10.4508880514631	13.4866995637814	10.7624903172727	3.24298963867994	9.30068597231224	9.96269498631801	8.34003104086919	7.93023273766984	4.19430101836696	7.88742717533413	10.3908287992815	5.04574915091233	13.7935264039596	10.4740495393159	6.44632078878552	7.13212796219726	N
GTEX-XMD2-1026-SM-4WWE8	10.177756627355	9.33650511239448	9.13107080966211	13.3335220698029	10.3149412207179	3.31316588307749	9.08615553533678	9.04934367206996	8.91144055007053	6.91717002519328	3.61139605875132	6.71007858899996	9.90135739491422	5.83956440101003	12.1519766470841	9.30408541838093	8.2214250065243	6.71287444619454	N
GTEX-13113-0426-SM-5GCOD	10.1875087751974	9.01293455996288	8.98298133518125	14.3608791141983	9.7850056064176	8.50969969227602	8.10031813290917	9.04014039071693	11.5728132607268	4.10273222011685	4.53061643575452	7.58360789598393	9.83116566978699	5.65049269603269	13.414161451843	7.50485801789487	5.89637770041785	5.50754924650194	N
GTEX-S7SF-0426-SM-3K2B7	10.4057771997299	9.22126437977093	7.71639174152426	13.6729790327085	9.50496119105327	6.62869363874412	8.28595594630683	8.82822944753495	9.37314772547778	7.17006393548289	3.44482839048557	6.28260609546118	9.54012594225942	5.6683798448646	12.1803211624522	7.67833336368111	4.60344950624718	5.07107454655239	N
GTEX-XXEK-0626-SM-4BRWE	10.4042296602855	9.70518453775273	8.09440788145902	13.2847210105643	10.7044147776391	6.96013270641815	9.37143360837966	7.75796411613986	8.96654984198393	6.97910833960053	0.00229095074455899	7.08968230177098	9.93422402417079	6.46830914489641	12.5825189696296	8.23754107190411	6.16453320156242	5.30251320780997	N
GTEX-TMMY-0926-SM-4WKH4	10.6008637516775	8.71302013957236	8.24325463538194	12.3782591998417	11.7925144198704	8.41077808117162	8.13792631750587	8.93732380831637	8.89595052140847	5.89564386459787	3.49267136797511	8.23885340224593	10.6036937160881	6.87527162891303	12.4883344645576	9.7222139399956	3.90020244306776	6.13411876564717	N
GTEX-13FLV-0426-SM-5KLZA	9.79497236686765	9.30738618509837	9.1226807881561	12.9323649334991	11.010886495894	4.04476615282527	8.10239243745885	10.6033555108089	10.44239788044	8.44142653369188	4.96910058662487	8.40829379025208	10.5332569007017	6.45417451116353	13.1405935550469	12.0060940945601	7.78239405439413	6.67312577847688	N
GTEX-1497J-0326-SM-5Q5CN	10.4466663690837	9.16888354434202	8.35307605475919	13.7574959363065	8.84371787946711	6.34366317639184	7.87567104032998	7.32243042535066	11.656463194729	5.01054399890342	3.0369025799722	8.03186188189818	10.2513530121584	7.68751883702958	13.1309782411371	8.30079150812232	4.92535583308043	7.23602286378986	N
GTEX-WHSB-0326-SM-5GICB	10.1355171069041	8.59703935951305	8.31749136791911	13.4710067667525	9.77464120451381	8.58375875067206	8.40697330701133	9.6056483343306	9.55499128751541	6.05709296615726	4.56381580770505	8.35676234406618	10.4338508347583	6.56863448636911	13.0068128418475	10.3483332767292	7.10591736312099	6.13105097641924	N
GTEX-U3ZM-0426-SM-59HKR	10.1396456731842	8.91674944100039	8.12833530142575	13.2045219061726	11.2757813629819	7.33375582702198	7.77592034366907	9.08242748254771	9.3727572488215	6.1181685188503	3.40944646776684	8.31937568987406	10.0915557012471	6.40726926040376	12.6349124214348	9.55405297080368	7.27752961667887	4.75052379960338	N
GTEX-ZZPU-0526-SM-5E44U	10.0355441191657	8.98902315305011	8.34150049471887	13.6376022943854	10.0134311105941	7.35099424546929	8.05994163532809	9.18335709834178	9.97552895976457	5.79848163761952	3.17401631901288	7.01719546215651	10.0636937676941	6.54876990772705	13.0630179250551	9.9183886821819	5.87998568622605	7.09512870193121	N
GTEX-13O3P-1026-SM-5N9E7	10.0795426476917	8.66422477204237	9.49179341447211	14.0295625128891	9.69820839493744	4.56200841897978	9.57034402020623	8.99973748948673	8.68806056745431	8.41033710555454	4.89030171017985	8.23591375381099	10.0936501833557	5.74725442413722	12.4838369320945	8.62408585087382	6.98912755427395	6.71828152833648	N
GTEX-YJ8O-1826-SM-5HL82	10.3548199149357	9.08778715470049	8.51170294820814	13.0887829868758	8.75231487853095	6.61988282648341	9.83935011144896	10.8022307585737	9.73710444814077	7.11771269952079	3.43487661289323	6.47185750438143	11.0506669500538	8.41656755860966	12.8286676938531	11.118726330515	5.35618370091672	9.35598892855489	N
GTEX-O5YV-0526-SM-26GMJ	10.0467937517494	9.33320316032288	7.5408432023084	12.3770641404623	8.68202241520176	5.09451773974691	9.17351034123597	9.64755978811313	8.60796836392673	6.91161898028852	3.89958653285214	7.39400210400314	9.90205088562231	4.82271998662844	11.9405858454535	9.32471114665226	5.66793633668016	5.39823481024142	N
GTEX-Y5LM-0726-SM-4VBRP	10.6629408709051	8.90366600927992	8.13131201092892	13.7117926271309	10.0162364790876	7.67497139833628	8.33325162822948	8.55205667883635	11.5042513135659	5.3218111686489	3.59186562954347	7.53994386763534	10.1656398832052	6.99507930117564	13.030121048959	8.02962027126918	7.525344318142	6.59706619977983	N
GTEX-13NZA-1426-SM-5KM4Y	9.64038881816553	9.10389377859728	9.07608659256726	14.8652001863905	10.7806778747538	4.37606332130806	9.56889421563643	7.23421741405741	11.9236233626442	6.07333177357253	2.39222316684391	5.72968761630546	9.70861562255255	5.88055449564717	13.3767693544125	9.39237723608746	6.40726926040376	6.18115516587027	N
GTEX-X4EO-0926-SM-3P5Z2	9.65787183596339	10.0194810275245	8.20348570615033	12.361387952696	9.86318248917005	1.94599653145142	7.24677993590172	10.1538554039645	8.11010424167879	7.49464335616041	4.76749667523366	6.89469097409479	10.1004699538975	5.29564321445688	12.3320282584558	10.3742175865014	6.53626864535195	6.63340457055102	N
GTEX-11O72-1326-SM-5BC5A	10.189347490019	8.97846803535959	8.28433926764821	12.8825377229544	10.4646479410985	3.43615730485455	9.05680543249937	11.098795119409	10.0071740556217	7.95834444665284	3.8499829104208	6.67860532941149	10.8760252020522	6.49038551103475	13.3927214214177	10.97084057188	7.94965718837634	6.35314149557654	N
GTEX-13O3Q-0526-SM-5KM18	9.98341213639788	9.14112681037856	9.46164337192956	12.7200477955415	10.5263495173005	3.35501742352599	8.88563240447263	10.4232272273223	9.47184719968559	5.77736529678477	3.84883171044071	6.51569965237522	10.5150138219928	6.47808670578362	13.2062979119435	10.6489469458059	9.34228794487119	7.52167165240051	N
GTEX-13QJ3-1026-SM-5QGQU	10.1173467592806	9.2522480333077	8.6741771904364	13.1924370319164	10.3787584473924	3.80460061619777	9.65008229408771	10.4891996537242	8.6704444103784	7.42905225571591	3.15622135139664	6.85199698287176	10.6781665759083	6.06603558522191	13.3239254735059	10.863001059426	7.30212270794888	6.70178786681477	N
GTEX-12WSL-1026-SM-5CVNJ	10.895046251398	8.75559609790465	8.40951057545883	12.9868228002581	8.91841149264026	8.15131624770663	9.39932472243967	8.49547544425715	8.59937807396654	6.44566996562024	4.30099052378239	6.78874856598505	10.807468197973	7.63944386133904	12.4570484522694	8.58024366457086	4.47989254519717	9.99761944995256	N
GTEX-13VXU-2726-SM-5LU4N	9.60732435926358	9.21774121786902	9.25063938359307	13.412249676357	11.1611980973221	2.24945552928796	8.23997603140369	9.80288966626841	8.9718384537986	8.01761239879582	3.98790584732917	7.17217159748771	10.3493324135133	6.67432485894245	13.5187087494936	10.122837787296	9.57034402020623	6.55077712926863	N
GTEX-13D11-0326-SM-5LZXX	10.3760579668569	9.42917289408064	7.58969798330081	13.147029324605	9.626521715689	7.58048604141592	8.00078811981797	8.81327214647285	10.8200009225851	6.00192206957457	4.84223560955631	7.5431308375733	9.89401985168955	6.72563663430836	12.41066341691	9.19491627520363	6.21431408120729	6.41862654617316	N
GTEX-QEG4-0526-SM-48TZD	10.2079178874463	9.30783353007018	9.67531855117916	13.1520036049001	10.0038643996472	5.80524547683926	9.10601051500319	10.4270036169207	9.57218338594265	6.52897321013096	3.3885108652194	7.28433867108195	10.902080431583	6.8031370143774	13.0755577612023	11.131528937838	5.01181304814043	6.26034247608455	N
GTEX-13OVG-0326-SM-5KM57	9.82641492518686	9.17595271071487	8.92403523659512	13.1243564699356	10.6407622641981	7.66420616191985	7.79852540674812	9.40206071881602	9.2801356546172	3.44658586058544	3.66206958324829	7.92916825520831	10.1164871969793	6.38704852124171	12.938539999675	9.96269498631801	3.9746663820085	7.98289239127825	N
GTEX-11ILO-0726-SM-5HL5I	9.61284816953633	10.0574279349795	7.31575946312087	13.4799594523916	10.8206997697667	2.50174068076936	7.36252610570417	7.71509809874131	9.59455890781953	9.04014039071693	3.86344047560419	5.81742088552425	9.08847560468775	4.27419784847097	11.8980128083348	10.4695275865655	6.26713404527768	4.20015070815336	N
GTEX-145LS-1226-SM-5Q5D9	10.6342248185936	8.38070996555487	8.76652504407504	11.6055280254332	11.3641024657515	7.98787123649344	6.98037965127168	9.27007305891289	8.58682980094613	6.60876304750074	3.88628108720873	6.49613910779945	10.3525468424129	8.30437694951297	12.8213810489827	8.99308785893501	8.26437877874934	6.76112646888277	N
GTEX-ZDYS-0426-SM-5IJEQ	10.2386848621433	9.01762366177664	8.54066934504266	13.2131419571822	9.87651461632753	7.9520472033614	8.99745552161237	9.70414509326192	8.68178923916864	6.27762923513319	3.56399714702369	7.4535595334737	9.92542350702711	7.41100565042772	12.6011553846451	10.5709602038882	4.88346926963222	6.22771087735449	N
GTEX-13OVH-1026-SM-5J2NP	9.72134113913655	9.232026493861	8.81670685189233	13.0785340599441	11.4378168815577	5.08903585735943	7.89245362818228	8.76092495559564	7.8132625366162	8.69517184973449	5.35454311639289	9.29120294720235	9.663488963784	6.03599931902779	12.2864906464388	9.18006091277676	7.01926171206698	7.35686195529244	N
GTEX-Y5V6-0226-SM-4V6G7	10.6035246134485	8.84322371492996	8.26902234543655	13.6032977807939	9.78716568660618	7.52291862110359	8.59703935951305	7.76385004918853	9.58000493641843	5.62232970481224	3.65555493392607	7.51914653673909	10.3797693707662	6.21661305231039	12.9562019307825	8.93087311838835	5.45989358936737	7.48934497093484	N
GTEX-ZPU1-0926-SM-57WDO	10.1100272519513	9.44083685832853	8.34003104086919	13.1006131902415	10.5307212881376	7.11992006210582	9.26647532351878	10.5184244201807	8.92607131694406	6.76914989564094	4.30170755985738	7.42041792587334	10.17415962862	7.71137851972707	13.3865786782504	10.9894340440661	5.3853415323477	6.66125779308482	N
GTEX-144GN-0426-SM-5O9AP	10.3168638105456	9.16888354434202	7.69610292712565	12.6057871127313	8.90309904435447	7.44054064206147	8.57956290243906	9.14861933366384	6.0601529598749	7.91753767021083	3.19355775064916	7.30804795040997	10.0246837894977	7.92425585945617	11.7861223747547	10.0141235683585	5.7181570800025	6.41755620908651	N
GTEX-OXRL-0526-SM-2I3EZ	10.3493324135133	8.99810106082039	8.82635505222427	13.8492408686626	10.0164052642805	8.36113854748401	9.05783501742203	10.121850921649	9.53454108976187	6.48342338069036	3.95597156272076	7.87335391692487	10.3358855626083	5.40247039330244	12.7200477955415	10.6095800970924	3.24875153508761	6.08017116483889	N
GTEX-WRHU-0226-SM-3MJFV	10.3760579668569	9.21774121786902	9.61157644698954	12.8511955967136	10.5285261066017	7.37093828135879	7.90821340125089	9.55552188130622	9.39779705121801	7.29880264291503	3.41006039959265	7.34937042035143	10.7597329009756	6.59463066148566	12.6461480652224	9.94995640061436	6.44243752496836	7.8669229550599	N
GTEX-O5YV-0526-SM-26GN1	11.0644656601855	10.9451772123047	10.4898904360409	11.3539524335812	8.61504337759131	7.18613282832471	8.75654486853312	11.0253749424126	9.48968132252373	4.92297040642789	1.72674888821269	7.46038469092449	11.404141464583	6.9848914659418	14.2325020142843	8.06654848442238	3.47529593787259	6.48943889114624	N
GTEX-YB5E-0726-SM-4VDSH	9.79027658515797	8.83500122866767	8.59523255662731	13.4552161303457	9.10772490706976	7.27564437629257	7.99763213113695	8.47970319279792	8.40780480127687	5.56628860297505	3.92549196950351	7.8132625366162	9.70628013798564	4.19861174231625	12.4740443638926	9.42102048388214	6.0497553515977	5.6489169527962	N
GTEX-11NUK-0826-SM-5HL4U	10.1065949975074	9.59340422813691	9.21392160716267	12.5680242828334	9.74975925008579	6.35129273003367	8.80804502496904	9.59136021015347	8.44097019063916	7.48602295910214	4.19430101836696	6.81990423519731	10.6976849843293	6.54483667379691	12.1813632399347	10.9230987108245	5.07183269238321	7.56352923452311	N
GTEX-P44H-1126-SM-48TBU	9.4130965489595	9.42536033646222	9.1066550256277	12.7301826362515	9.18414876117449	4.57402723759716	7.59646952224963	9.39720037033539	8.47015579629751	3.17048791961387	3.61483663636666	6.59971683389188	9.39432112686197	5.77037096827759	12.3865725979404	8.71953444521915	4.19543449998069	6.01916301155694	N
GTEX-OIZH-0526-SM-2HMKV	10.2754865774478	9.10519935809704	8.32318558014933	13.4866995637814	9.66296762224038	7.38663823083271	8.30109303035295	9.60453053194827	8.51640407832266	6.1760143304269	3.10537866248725	7.25079144889444	10.2625398301964	6.59844798828041	12.8348724706338	10.5084181322832	5.20056936023975	6.10427500922545	N
GTEX-R55D-0926-SM-3GAEU	9.95891748718127	9.36108949459171	9.0343074440676	13.1157727122844	10.2067560109547	7.70336900348012	7.32546784393565	9.42738636205656	7.37408119183006	6.00016082656604	0.00868838774423958	8.76884914892446	10.1615736029305	5.55379854943171	13.0025075315767	10.4846103251618	0.00868838774423958	6.29283494290735	N
GTEX-12WSD-0826-SM-5GCNE	9.92978124766805	9.65061597985695	7.07640108884205	12.7007376492253	10.8241928658055	5.02019195914958	8.03354024972733	10.7311522331894	10.0723317122857	9.17595271071487	3.47403562950693	5.93305126694803	10.2841899281989	6.38070919478375	12.417911489768	10.5813136805621	6.49376320766278	5.63898493839733	N
GTEX-ZDTT-0926-SM-5J2MS	10.1379396785205	8.86568479923663	8.79201683220934	13.4267510006986	10.2695965793778	7.49631138297112	8.09285083199888	8.67968326796396	8.13356314548729	5.15083016945478	4.22939427979444	7.91573989950681	10.3077116442168	7.09059435415114	13.2360690645039	9.87254981762741	6.71758072627121	6.05099475111189	N
GTEX-XOT4-1426-SM-4B65T	9.72330818144852	9.18505828989289	9.48382351731292	12.8474526125782	10.5477383669437	1.46468121073152	9.61803517160697	10.4678135751132	9.55239378094805	8.37567059347362	2.35618407621921	5.9434125815278	10.2218599021093	7.03556318021766	12.8511955967136	11.0789151444505	8.44142653369188	6.2721093968452	N
GTEX-O5YT-0526-SM-32PK8	10.0676690584048	10.0792214101654	7.84881034195009	13.404043873264	9.24985261550594	7.00547280911924	6.96956496930586	9.08891560986155	8.08634156697618	6.11930819606864	3.71399961485649	7.14207623486823	9.86895393836932	5.25516105613592	11.9416656278166	8.09464828439505	4.53156889158677	5.91809435452521	N
GTEX-P4PQ-0526-SM-2HMKR	10.0987791684538	9.27185158853514	8.17749949870323	13.7117926271309	9.78304899633221	8.41245784675388	8.04030977294734	9.10159053546704	9.55834800618827	6.14909984796801	4.1818953081947	8.28770502759888	10.0980660362344	6.60585530089816	12.8232625314901	10.5672337999911	5.43564333938016	6.44632078878552	N
GTEX-UJHI-0726-SM-3DB92	9.77533407554476	9.67003565234196	8.89283776985741	12.6958333533309	10.1990631952204	7.55511349081927	7.66282509907118	8.28541792010815	8.23218650865239	4.87278607853578	3.91640360671204	8.11408046184612	10.1204814450835	4.81861518032344	11.8389343355347	10.4456031520526	6.35314149557654	6.13800606285108	N
GTEX-13NYB-0626-SM-5MR47	9.99309306449352	9.11885334311303	9.20163569929807	12.9116132513613	10.0506767086474	4.73954396841063	8.50079438170322	9.75184630944212	9.22555937397593	9.47998877965787	4.92151674687147	8.47530300499347	10.5850473403265	6.59937859334211	12.9575702883984	10.5925124419051	8.74860441337263	7.57639621363125	N
GTEX-13FTZ-0526-SM-5IJCW	10.2470996293803	9.81133098947188	8.20348570615033	12.359827906563	10.9080630352373	4.10360285990106	9.96574784332108	11.5190271023338	8.87918332054431	9.22692015962155	3.58197621449377	6.34952771503252	10.7512453005136	5.67053753438569	12.9412389821956	12.5382834709744	5.2219016428199	5.54868351438889	N
GTEX-QEG5-1126-SM-5SI88	10.4176350157632	8.29908703083164	9.12288812051948	12.9698424792387	11.24793002231	8.09800428847951	7.91779398980654	8.12097455611257	8.21909891407699	6.98632673834389	3.43804995406966	7.87335391692487	9.85951257964283	6.40853940928162	11.489890886291	8.24447883166397	4.8337204656868	6.6751382362308	N
GTEX-NPJ8-0326-SM-2D7VV	9.72963857244131	8.83774870081858	9.02870381496892	13.6703791396154	8.52978131570312	1.84458014919077	10.4184608216786	9.48609889380237	6.93017093463225	5.05354789610594	4.70002753998318	8.39639457895707	10.1014774347107	4.74598232163196	12.2712735675639	8.53901332592038	4.2166789524049	5.01394357952484	N
GTEX-S4Q7-0426-SM-3K2BJ	10.0059521724882	9.12137119986884	7.91046600255541	13.7091628266827	9.79870938752589	7.15410581485993	8.05295345284312	8.32851885461644	8.12580834822949	4.05708074638284	4.11435690466758	7.34538226936426	9.72801411944386	5.41503003104638	12.1561041011578	8.90601445717064	6.71543445177659	5.09681661268754	N
GTEX-RM2N-0426-SM-2TF4T	10.3859478276779	9.32412743349232	8.97666005505379	13.5619473247262	10.4390959486633	7.55364688369431	8.12043464703073	9.44879629468729	9.65168068633752	5.26957365690326	2.74796393034052	8.1976715073631	10.4429298291785	6.71393725022775	13.5257182139918	9.10519935809704	4.20255730076081	6.37288889670839	N
GTEX-XGQ4-0826-SM-4AT4T	10.3760579668569	9.30428519410282	8.99911013043403	12.7934276017732	11.4239602394853	8.08695315705056	8.56682771920334	8.95266729155417	7.96171909210764	6.63146267370414	3.43766108593983	7.75717090546932	10.4079178959485	5.46800678591598	11.7758893872637	9.50849880157259	4.59650566527485	5.78070395952091	N
GTEX-TSE9-0726-SM-3DB8C	10.2327048263793	9.30308767052228	9.88960402731878	12.1929089507733	10.4931364710776	2.10654504628068	7.88150077840557	8.04525147196895	9.92213554846855	4.47306074985457	3.73956751514664	6.02462799549369	10.558444751497	6.82053839254655	13.9938914833221	6.71976790497984	6.20049768799453	5.78683406693081	N
GTEX-O5YV-0526-SM-2D7VZ	10.5487415222422	9.6532315523996	7.94460259829082	12.8263356207382	8.37187221141307	5.02058337281718	9.46932903480812	9.91804506936504	9.07441172354193	6.670640318881	4.08476899508031	7.38697377367195	10.1850836714249	4.60778727754581	12.1318455931747	9.22793305578517	6.35439731389712	5.62568246385674	N
GTEX-13JUV-0526-SM-5K7XE	9.92542350702711	9.51578854514048	8.76264377464929	13.7466032335594	10.2211970450151	4.03514260193469	9.24103390909133	10.4364261932618	11.3626419875163	7.76293652495402	4.18556214682815	6.93751828664498	9.93612762260481	4.34172119393576	13.9972498130157	10.4738938886724	7.09736966007369	6.53151319500101	N
GTEX-ZDXO-1326-SM-57WBS	9.79389430038463	9.26151145675533	9.12794716865919	12.8806892443295	10.7085183744955	4.57943740025368	7.75990293180405	10.6703391085344	9.70628013798564	8.75677785101709	3.91292341809632	6.69349105489949	10.5146404409344	6.7125558061064	12.4060229071825	11.7414455356548	6.72536186456766	6.38038118872236	N
GTEX-X4LF-0526-SM-3NMB6	10.0848403114223	9.49081767830447	8.68251818649916	13.3182473138056	9.48708000911882	7.47523758617633	8.5144461393422	8.51689566586481	8.50128634559513	5.93409520241523	4.06815897809079	8.2300091654829	10.2736441131323	5.83579204811513	12.0055073339041	10.2442727471517	3.2309887009321	7.20011196299081	N
GTEX-111CU-0326-SM-5GZXO	10.0413156912202	9.46068793980828	7.62551321444809	13.923529065523	10.754223039225	4.92428661697292	6.51657801632555	7.91573989950681	10.823460911546	7.99394863781759	5.10505319181553	8.85551658433696	9.06124682209217	5.72944806721464	13.1569750869639	8.99658023430879	8.20726625482539	4.88968497389475	N
GTEX-1477Z-0626-SM-5NQB7	10.1975699586142	9.33469068403712	9.50628948406202	13.7358253338578	8.72516456784733	4.13731984862131	8.85760297920946	9.82072245985289	9.88762650407558	6.59904035279235	3.41096840599861	6.88955441436035	10.5005292176101	5.95162153652108	13.8372313588468	9.3937391878645	4.94374063969528	7.33069473594296	N
GTEX-R3RS-1026-SM-3GADF	10.6152264298349	9.02193641220178	9.5223284499354	13.3394131665733	9.59174723840251	2.62509992838583	8.45336099663224	9.87541967114668	10.7179709666049	8.21191387635987	3.96670286700694	6.57711526047436	10.4483477444402	6.17633119879947	13.2010976534958	11.0454877099833	7.32373679640899	6.12971739750895	N
GTEX-UPIC-0826-SM-3GADQ	10.0553662131126	9.68605072623106	8.95162704384261	13.8806706532544	10.0793820289285	7.03146552140513	8.91913948461173	10.2572624129339	9.8693106516848	7.08881222484583	3.15632994274873	7.01522017657845	9.92909718226528	6.61365927941507	13.1569750869639	10.2350058148849	6.79404757170403	4.88320821281102	N
GTEX-147JS-1226-SM-5RQK4	9.97202986418005	8.97006429075882	8.79650840819969	13.3845432789708	10.2223808004418	2.84082798762429	8.07818001182043	7.06569387583924	9.53266737968725	6.67171769729441	4.11491564169868	7.21856838363318	10.0219122157868	5.96708592455523	13.0926941579224	10.281146355503	7.93313405759483	7.07465537088287	N
GTEX-PLZ6-0426-SM-5IJDW	10.4375695996485	9.5609506328284	7.98005893883423	13.2866047402938	9.61394807495834	8.15664634353089	8.0570991515765	9.98745229631285	9.11724573293828	6.57111738961062	3.16545434967875	6.69750224713897	10.5962787384298	6.41719795879513	12.6349124214348	10.2697603457876	4.7781468310044	5.3590634481653	N
GTEX-11P81-0226-SM-5HL5M	10.0650220882418	9.00983841618993	8.47064927189285	13.045045071512	9.53214251702377	7.50082925114041	8.7719395384535	10.1637153329281	8.79152565236516	6.69443750580552	2.91609881516337	6.95986579361309	9.90172725470881	5.78591488064009	12.8128620910738	10.0156775181862	4.13254430415862	5.6925225680976	N
GTEX-ZT9X-0326-SM-51MTE	9.90188907016556	8.830008383156	7.90640870417538	12.3869489979181	9.12246368666402	5.56423892913703	8.23218650865239	8.83200343802594	7.10726098010951	8.21832600080079	4.9873564991471	6.70945268349318	9.21353236761593	5.38865580177414	11.9956467051522	8.28676960328369	4.96910058662487	4.43177842435714	N
GTEX-WVJS-0826-SM-4MVNR	9.77910140387528	9.49503953592077	8.49371773495165	13.138989777015	8.82407234920871	4.04814653905997	9.73034813900507	10.8867930160091	8.72444769040205	7.20812391224337	4.23187963140649	6.26464354110903	10.4463325397817	5.87971478021782	12.4276203536773	11.7443354695278	5.7192401364895	6.09597580314562	N
GTEX-111FC-1126-SM-5GZWU	10.2699241121975	9.68753044688438	9.10582153522614	12.9467980762001	9.50250555387647	5.87335017490813	10.4323632597878	11.7445791746977	9.59155551272473	7.82633423350527	3.70380039228916	7.01325330977366	10.4133214782476	6.89724521451227	13.2080605100241	11.9334787330034	6.3600023801721	7.41916683788234	N
GTEX-OHPM-0526-SM-2YUMJ	10.2245866454444	9.0371017730121	8.63400038286277	14.1901638274298	11.5917638392649	6.58366194904097	8.28229639486173	9.42435767387288	9.86301096050747	6.96564417687474	3.98790584732917	7.69725955994132	10.1591493715372	6.79660062860044	13.3144443880392	10.1477703279432	7.43837881441218	7.29042413942192	N
GTEX-13OW8-1726-SM-5L3GO	9.88525108610994	9.10470997742023	8.75724141093468	13.2019269588817	10.5266908329147	6.39182607974803	8.05537157008494	8.54347108463168	8.59306757704747	4.75139574486259	4.45749891277965	8.10364411442076	9.62895332443917	4.23331232254798	11.7614398360373	8.01976275296124	4.520868086076	6.91130718643293	N
GTEX-OXRP-0526-SM-2I3EW	10.4181370032293	9.31145832171517	8.25676177691875	13.0082171923188	10.1467367090289	5.36915459538063	8.64203496106781	9.14483870829192	9.99901261112525	7.56751124758472	5.65262426708645	8.12690966952329	10.2604600009865	7.27246514190756	12.3778535821727	8.05537157008494	4.26684512502917	5.94313974365701	N
GTEX-ZYT6-0526-SM-5GIEA	10.072164138296	9.08869713886779	8.54934098877358	13.4642356959209	8.9827329155168	5.55352218336202	9.87752335820333	11.2637878437246	7.3318538554727	8.47671581322085	3.83176676840496	6.8232413787538	10.6603986658704	7.26092171417938	12.6108857113837	12.098053860368	5.04186772556065	5.36997455174154	N
GTEX-OHPL-0526-SM-4M1XS	10.5740344994154	9.14483870829192	8.21832600080079	13.4246019687238	9.93576594748622	6.23337438644135	8.18799445201455	8.26012800403414	8.75937010722615	7.03892926802123	3.3507823906726	7.49189190266117	10.1334336616883	5.07933931777289	12.8843925967593	9.14295477628261	6.16586096910677	7.36960451815943	N
GTEX-SIU8-0926-SM-2XCDO	10.0579979705589	8.71452466333955	9.35164658490475	12.9840287079841	9.39069997875819	0.00868838774423958	8.9689770239055	10.9455291427587	7.48633423416641	9.21733114319478	3.41699849070853	6.58963516356639	9.99522948545275	4.91629313107716	12.6354708577742	12.2910067449856	4.21101781053017	5.28408455779819	N
GTEX-139T6-0426-SM-5IJEM	10.0756205897221	9.10902523449549	8.12437583277621	13.1787374920915	8.85120909628813	7.17358271499638	8.41506054381684	10.0232871171848	8.28726312116827	5.33222141629898	3.8690205221055	6.4968130348946	9.88628593412425	6.39275998719835	11.7573114374505	10.4922824389764	6.63756334340585	5.29716847492562	N
GTEX-WH7G-0726-SM-5EGIX	10.2067560109547	8.72780856884786	8.20669325715654	13.6155319758468	9.60142962170027	8.41555780644664	7.97551810474553	9.96355925732817	8.80706831234503	5.8443558261402	3.8271653107236	7.35193386551542	9.96050058419821	6.96435427296923	12.8932777480092	9.20163569929807	6.15858406254112	6.0601529598749	N
GTEX-TMMY-0926-SM-4TT1Z	10.515881250734	8.68988731280539	8.1976715073631	12.4114883673143	11.7344243543027	8.12437583277621	8.08969480416203	8.7970200286989	8.85870340198541	6.08048879935028	3.8730143409807	8.44342654674682	10.5045613615311	6.71976790497984	12.3188555431307	9.67021025838007	3.29923307071586	5.8136352925844	N
GTEX-11I78-0126-SM-5HL6F	9.53684385988953	8.8997621265793	8.66397457450272	13.0630179250551	8.94322251927106	6.69771862095605	8.28799950429487	8.06321378572533	7.67147893748345	6.62077426352221	3.96860701188597	7.17868492591161	9.8985053298187	5.63408070392874	11.8123147147333	9.11823120989513	5.85247925804277	5.39787767845105	N
GTEX-WH7G-0726-SM-3NMBM	10.1654580506187	8.70176937911872	8.2570217099021	13.6203547068764	9.56604544248845	8.23318989065854	8.02418007327066	10.1336110582022	8.82497346031495	5.88343286810823	2.97820096108834	7.26858127558344	9.91160324184089	6.7926011254	12.9023860420709	9.17033601410008	6.21057117879987	6.0148052646633	N
GTEX-13O3O-0726-SM-5J1N7	9.68534643376698	9.2773606300532	8.58488768147576	13.2866047402938	11.7334500364875	7.52748175837024	6.7710191163375	9.60844115123251	9.29081457275513	7.68692146870445	2.57447697924502	6.38704852124171	10.3340508601741	8.16316596243291	13.627665123734	9.9710376948664	9.06781551632541	6.05167364187901	N
GTEX-13G51-0426-SM-5K7Z5	10.2855507809846	8.92909059654315	8.86885448395416	13.0832581745932	10.8469092557418	3.99608950601231	8.31026524741906	10.3598812751295	10.6125007059595	6.68677082727554	4.30782425978393	6.38164216707759	11.0694836283188	7.9141941545251	13.5692961078595	11.1244232366757	8.93223504894767	6.21120015737527	N
GTEX-ZVZQ-1526-SM-5N9G6	9.76422340462715	9.22186021377526	9.0214768714647	12.605243444179	10.0504965428203	4.40458118647538	8.71831628724487	10.8549043458627	7.99537092820245	8.36393074290415	3.27651270844917	6.51819308005886	11.0443590420369	7.441459646674	12.7068176050482	11.2006088692084	6.84420371766501	6.50347576042768	N
GTEX-XBED-0826-SM-47JYC	10.1124201670949	8.77412526263022	8.65015688426326	13.6605833361921	9.94205238351842	7.79790038785183	7.81003960578822	8.26871142061441	8.29740839150708	6.00684410488078	2.66923078205594	7.45083117265134	9.85138865435301	5.14686822800552	12.5449437721965	10.0078615394518	6.57943810593614	5.9927305021594	N
GTEX-ZF28-0726-SM-4WKFU	10.074547346488	9.17552195278096	8.91600435791268	12.7601683834179	9.46645167542534	5.14571088565543	10.3747071868739	10.6216742837884	8.42054192639953	7.16704907343706	4.44406150872684	6.80183351591581	10.1519477186239	6.21022666846153	12.9467980762001	9.60714023564057	6.22536352823922	6.54207247419506	N
GTEX-SN8G-0926-SM-4DM5I	9.97260415972049	8.69492721617719	8.34464125487557	13.4866995637814	11.6733800249145	3.12814385413622	8.83068505188816	9.95910993357508	9.71025926502942	8.49087584701147	4.39001636202105	7.01133203842334	10.0950200248351	6.23186637880475	12.6113889273167	9.37406146015051	8.36368892316147	7.59893705034737	N
GTEX-12WSK-0826-SM-5CVNP	10.4372447249902	9.22754358209352	8.94388374941425	13.1087723193963	8.88791893389417	6.37135871357495	9.19919647937665	11.0663154200451	10.2591328461862	6.64738275781119	3.551706959798	8.01126126935135	10.627904181692	6.81141559643227	13.2201409584482	8.51738169124402	3.59398250347897	5.98055350297954	N
GTEX-PX3G-0526-SM-2I3EM	10.0476818554368	9.8400789926219	8.26075934134637	13.2062979119435	8.80320072296049	8.74816187368483	8.63075753794083	9.07945509016691	8.55909170841019	7.08968230177098	4.135348359768	6.69906839441755	9.87541967114668	6.12999440626394	11.8006017253447	11.3964940595024	5.32454549424571	4.41826042838391	N
GTEX-WHSB-0326-SM-5FQSD	10.2470996293803	8.48522775901752	8.63603992289709	13.5595807323727	9.75467576212142	8.47803505063148	8.24968771753468	9.35618555254089	9.36654518176824	5.60219807015397	4.24731170587117	8.49995748333864	10.3913196486539	6.51156134337993	12.9630372336958	10.2325397311929	7.2603958140543	5.98055350297954	N
GTEX-XYKS-0526-SM-4BRW2	9.87651461632753	9.87254981762741	7.96146154757107	13.5765047988665	9.68552717425352	6.14474427675588	8.60973712864319	8.33843941408843	8.15427101690724	7.04438568648929	3.92400617658838	7.26976159860684	9.53420368837679	6.16422823069503	11.7167738079463	10.4593341648719	6.93823215742563	6.74668968379629	N
GTEX-WH7G-0726-SM-5EQ6C	10.086713678925	8.45009580172375	8.13574934775269	13.7037994532702	9.60492747395772	8.14970062239665	8.18770732195343	9.91662512157187	8.78332370021362	6.15189776769542	4.23448056639084	7.2100437677788	9.85571082787399	7.09358221364704	12.7035235170835	9.09356062284258	6.42601830531074	5.91962303364636	N
GTEX-ZEX8-0526-SM-4WKH5	10.2365039659995	9.42717857618407	8.41104888753293	12.9768662812648	10.1816881670995	8.43381846272066	9.12882942796793	9.87401690716808	8.21541994899392	6.86925145660573	3.97161362148344	6.88575793868966	10.4123252454929	6.43563426466057	12.7805461695148	10.3239288915944	6.4968130348946	5.62671542945582	N
GTEX-UPJH-0826-SM-4WKFD	9.94322224775102	9.4510691375785	9.03885369804344	12.9602522046876	10.6485912290836	5.18714532976054	8.84937667316288	9.44083685832853	9.22146013220255	7.74112019632511	2.78904113017583	7.85812026078504	10.4507082491147	8.08746635707082	12.9116132513613	9.20469570701544	9.6341313578782	8.2214250065243	N
GTEX-1269C-0926-SM-5FQSR	10.2746881057247	9.00566682459795	9.26724461844813	12.9454002073974	10.8458786295549	6.50317031669299	8.22081167042486	8.82178808338358	10.6839618577041	7.18223535291448	5.28408455779819	7.62645395695241	10.1785940753849	8.42421385026547	12.8323964472066	8.66445224349063	8.15347103684611	6.6440753216638	N
GTEX-QDVN-0726-SM-4B64L	9.54756582612443	9.19411790799372	8.18173435025042	13.9972498130157	10.0819013461017	5.23381894979692	8.67159162137555	8.69111478701145	7.98590433907585	5.96733183956891	1.9985533086498	8.0852410081482	9.6056483343306	4.59919153493112	12.3782591998417	9.47582829376202	7.45020237941144	6.40466329053037	N
GTEX-XBEC-1026-SM-4QASM	9.72748991820356	9.26667538091695	9.56682588960449	13.7332739277113	9.53233113623433	1.73089918301004	9.0189421708649	10.3237464224194	8.09341186181135	6.88454100653687	3.84282116776047	7.46178463264692	10.3496797624315	6.42601830531074	12.1731022315325	10.421173329152	6.2569075541579	5.34251818393008	N
GTEX-OIZI-1026-SM-3NB1K	10.2482920077457	9.28791808829394	9.10389377859728	13.6401175171709	9.42336596767433	8.32927231323681	9.13525926599299	9.52445429507586	8.79585760437596	6.2555954908957	3.99857719596435	7.15631253496245	10.4217048189698	6.13515616349588	12.5972654487969	10.5955787703285	5.11015919746097	7.53159481306712	N
GTEX-WOFM-0126-SM-3MJFE	10.1760625868528	9.47102141920445	8.60406252437149	13.8806706532544	9.89103357711156	7.46714773832464	7.88497579994346	9.32351480031821	10.2879448228809	5.65158694437339	4.71604691102285	7.59943094504444	10.1835705625523	5.85578635920179	12.9208278908408	10.0310299732194	4.57509470051257	6.19890020093371	N
GTEX-ZVT3-0926-SM-5GICK	9.74754398349005	9.08913408085531	8.94991626027082	12.8920120881004	10.9798922544702	4.10415670919813	9.09209149876129	9.45525109592418	9.40361179753371	7.26791171317672	3.64503095998653	7.60483424437186	10.5054156714298	7.22527690459041	13.3885948183428	10.6145635985441	9.09555176983572	6.94496295289413	N
GTEX-145MH-0626-SM-5NQAK	10.3286521367776	9.21312676861752	8.89171718619066	13.7143842874367	8.83866605988092	6.74825071306279	10.127296747528	10.0066445045435	10.0761352798073	7.89662859365829	3.48773393907379	7.07030863207215	10.4628022110658	8.64087962381827	13.4162508662022	10.7464147529748	4.59715252132607	6.89087657718655	N
GTEX-13O21-3026-SM-5J2NI	10.1657997509627	8.95245284933935	8.6999468747305	13.3335220698029	9.76403452210348	8.34027881182596	8.85738332728336	8.56133640996342	7.08739212056087	6.27376311765664	2.91567960548785	6.65705255229485	10.0898683464969	6.48717337374519	11.8081899286099	10.821408525091	4.38664709506619	5.81296777546403	N
GTEX-13N1W-0726-SM-5MR57	10.1164871969793	8.91054196972895	9.00215738898602	12.6296125714187	11.1831599196993	7.50304506045226	8.28748407438358	8.77854666576232	9.54420898335855	7.28206924910735	4.79346186685656	7.15320430127687	10.0960865779179	6.74525737749674	12.3654910124284	8.6260067868551	7.60142129920859	4.85615906450245	N
GTEX-SUCS-0626-SM-5CHQE	0.742881788945266	0.742881788945266	0.742881788945266	0.742881788945266	0.742881788945266	0.742881788945266	0.742881788945266	0.742881788945266	0.742881788945266	0.742881788945266	0.742881788945266	0.742881788945266	0.742881788945266	0.742881788945266	0.742881788945266	0.742881788945266	0.742881788945266	0.742881788945266	N
GTEX-WFJO-0326-SM-3GIL3	10.2655548496917	9.12694048090738	8.94679267860146	13.5788613998133	10.2675618284926	8.28126188477588	8.17749949870323	9.86564584751743	9.97724775480651	5.05782476405591	4.1603328884564	8.23377769608769	10.4449410576705	5.73310170077446	13.0068128418475	10.6047357966646	3.15381246988584	5.46564989979537	N
GTEX-XQ3S-0926-SM-4BOPI	9.81432353567505	9.17840554112414	8.57389027557906	12.0913988048412	10.0696918062748	7.43720912210057	8.23515405028436	9.23401624447443	8.00663177250832	7.25115116458337	5.35512872463161	7.24201620866243	10.1690361788457	4.88516134854109	12.0148479697693	10.3311356200159	5.14407224389873	5.96661850617754	N
GTEX-11LCK-0426-SM-5A5M8	10.5610389487307	9.29274709471286	7.96686444020536	13.2559556555435	10.8215766811682	7.60943078777782	7.68205593600469	9.01071025893184	7.4365196950615	5.42824953727367	4.47330085092651	7.29483521519959	10.1410604362278	6.07777344970324	12.1936558001858	9.4448305831453	4.4342129192844	6.20632321860559	N
GTEX-Y8LW-0326-SM-4VBQ9	10.4876546754411	9.31576820401145	8.62408585087382	13.1260548796289	9.41685835131218	7.98819483792991	8.63702573611586	9.80558860663614	9.44648902509646	5.88364817752695	2.39386284686117	7.25605523289964	10.1173467592806	4.49560545752928	12.4293107502281	10.1160142309874	4.32457049267932	5.68075017971278	N
GTEX-13FTX-0326-SM-5J2NG	9.93543725848532	8.61877638005348	8.01150632078263	13.7766449149901	10.5405378834983	6.89268937459423	7.62313299829577	7.40941608225206	9.81096531593283	5.61478412404839	3.59499906205565	7.32001399123305	10.187149470863	6.40074779606214	12.5374047453192	8.2261836902465	6.05339630806774	6.47414869597689	N
GTEX-13OVJ-0726-SM-5KM1W	9.9310563319048	9.86794041667232	7.43423461635675	13.6453881734984	10.6285798616678	4.61190867277884	7.00395170504402	8.01429281015475	9.20225129090452	7.97924215322002	3.97891568602104	7.62406102080919	9.57553599824835	6.57538119241213	12.3188555431307	9.88696189686021	5.68635989673899	5.42725845320785	N
GTEX-PLZ4-0726-SM-2TC6Q	10.1624155417038	9.30546553954368	8.90753163759469	14.0770708607868	9.46336187444505	2.17402372465755	9.0548421420622	8.65156105483527	8.11064594715667	7.45824629943714	3.67237043366522	6.66675854033121	10.1731127162525	6.65805602194493	12.9940167798458	9.12010178578019	7.53994386763534	7.87510982902408	N
GTEX-13VXT-1426-SM-5LU4B	10.1519477186239	9.02740276202118	8.62957608844557	13.3239254735059	9.92282319918347	8.47873450123815	7.41514775738317	9.43847529067263	7.95265165143792	6.56423412675466	4.76859106822874	7.68077607309984	10.1620851859408	6.57685522736145	12.7618757708142	10.5015605061796	4.59617179213034	6.61717652983117	N
GTEX-PWOO-0726-SM-2I3EB	9.91715368054877	9.15239035300685	7.5421197039192	12.7710671199018	8.0733814430579	6.85368876101965	7.24201620866243	8.73154223069855	6.26172872206993	6.49782663958287	4.1962425986548	6.5719698577573	9.39740264405174	5.19635830269876	10.7874141825286	7.14312054269049	6.19957802153621	5.41019037902511	N
GTEX-13S86-0626-SM-5Q5E7	10.2369713365281	9.3735516651256	8.50689667109095	13.3453000811079	9.99506570350119	6.71700608121602	9.1974173115475	9.61394807495834	7.900964214196	7.62197428069909	4.71817675567942	7.44345978384634	10.4331549349275	6.31290562605417	13.001071744671	9.78647037134002	5.78543260534685	5.6732566651462	N
GTEX-WFG8-0926-SM-3GIKJ	10.6434346097805	9.74936650191124	8.15347103684611	13.6541713710718	9.59606786537299	8.20487390914832	8.0375044890765	8.97537584016811	9.20509904268756	6.43921221985744	3.22983759148458	7.44679181408769	10.1016752286206	5.64752520408557	12.6317680121459	9.60825904287659	3.75363101483106	6.50226939319952	N
GTEX-1313W-0926-SM-5EQ56	9.54350330972848	8.67178701409843	8.91718752828152	12.301950059738	10.6722122704457	6.59394133835688	8.01456351079371	9.10159053546704	8.70228696902455	7.74402180354349	3.62293739299218	6.94630526311533	9.64774761017936	7.12133506543217	13.0526029559162	9.24752654650483	7.89117741475112	4.1161960499715	N
GTEX-RU72-0526-SM-2TF5Z	9.61433390150171	9.01375342097018	9.3272790490373	12.7089463547894	10.2163329856231	5.62056061484319	9.31648685818805	9.67150072582025	9.91715368054877	7.6168854135545	4.16505516949285	5.52587695358401	10.2317134258312	7.97178974239062	13.1950322591597	9.79045667034939	7.42288103244903	6.86954309834852	N
GTEX-YF7O-0626-SM-4W21R	10.5179196553765	9.32613257279	7.86152473024403	13.459881062102	11.3444430520126	8.08776595941277	7.95975402936542	9.21854498589462	8.02356245138537	7.02550241371997	3.59011404346903	8.82724890386093	10.5125879923498	6.20011840194563	11.925011255238	10.6468785336427	5.38657605527667	5.24872785897925	N
GTEX-WZTO-0426-SM-3NM99	10.0463077731602	9.18751633551052	9.58796278966056	12.0699501143477	10.4830874853175	6.22364071779606	9.67003565234196	10.3551468009069	9.44364515078584	7.66734602616368	3.11756066812513	7.01254650776016	11.1222116813628	7.90123708620383	12.937190286081	10.6352906786073	5.8742744738694	7.99153503808205	N
GTEX-RNOR-0726-SM-2TF5I	10.2847135990795	9.86475221503036	8.60215565405952	12.2989691716609	11.3448582613041	4.27361673294206	7.74178459728355	9.73977043618862	10.1362274039642	8.2806992018916	5.54258700696964	9.52482156739116	10.5949264004246	7.60757748601469	13.4844176161137	10.4959866235808	8.2660229251665	5.97188390649569	N
GTEX-12ZZY-0926-SM-5EQ6I	10.1668125104144	9.5643513321428	9.49996983116105	13.2994552157062	10.1615736029305	4.55584589102939	9.96996446847595	11.7764103136766	8.51839300771171	8.47648216782066	3.19076730705764	6.5915047031232	10.8210572399274	6.48030909065512	13.1054890936163	11.1852987644026	4.55584589102939	5.36997455174154	N
GTEX-YECK-0926-SM-4W214	10.1197775591554	9.04888868856705	9.09996961114169	12.2948000088886	9.61301644141539	6.12459104769528	8.39040924180358	10.8702671325552	9.93209587300029	7.68603526660878	2.85702513259468	6.71172589974282	10.7007556389096	8.54224696702234	12.0060940945601	11.7895896569587	5.7728465134462	6.88575793868966	N
GTEX-131XH-0426-SM-5DUWU	9.98745229631285	8.7214235721851	8.77239911911013	12.5195758186764	11.4890317317307	7.41449212393474	8.39588852462763	9.2662752661206	9.32290293049462	7.68549326717274	4.02726298376692	6.74012423732588	10.4390959486633	7.54746065030531	12.7663938009447	10.7865196927609	5.41768069391133	8.88676172366955	N
GTEX-WYBS-1126-SM-3NMAM	9.7695984388808	8.84000691675507	8.16747890695626	13.1196453620004	9.50094981878382	4.01321313795277	7.88525956568888	9.19580245271288	9.10305382201964	6.81778360396103	4.3135089156505	7.23104106115574	10.0943445788772	5.87865198479283	12.5545955778621	10.0766601540491	8.67846491942634	7.09965687814841	N
GTEX-13N2G-0826-SM-5IJE6	10.2198593960919	8.97537584016811	9.634470120412	12.6312213502796	10.2740105703988	8.16862481498368	8.79926462126284	9.12414740419402	8.6357907235604	6.86828703661627	4.45500845822642	8.16692531348295	10.3249010856968	7.99237651099498	12.3235636679339	10.4964844926838	3.90220887123411	6.97493740047889	N
GTEX-Q734-0626-SM-2I3EF	10.1295278633568	9.28342293555139	8.90507724513091	13.1787374920915	8.52490706808347	6.40432396135157	9.20368176733883	10.6482472266659	8.20618933855179	6.68983485260737	4.21606111644262	7.65460219829811	10.1731127162525	4.77542060162951	12.4043804922636	8.13408189444825	6.71543445177659	5.79817951303942	N
GTEX-146FH-1226-SM-5NQB6	10.308553430308	9.57891886775308	8.3063746797159	14.0923472559412	9.04289484209486	2.55238569018749	9.21472081896473	10.2758409987989	9.87541967114668	6.95519267916787	4.14347355715596	6.44779032448054	10.1581251804638	6.66803723941316	13.4019088448554	9.39049294101076	4.82172747656415	6.30557583370474	N
GTEX-12WSJ-0226-SM-5GCP7	9.84294742796012	9.32807128376291	8.13686624268337	13.3581447336526	10.2201869277386	6.57538119241213	7.98916952901297	8.49942561151902	8.32318558014933	6.93995380108542	4.56746487222937	7.75046561441778	9.72607086395973	6.6490786579967	12.7852484066107	9.62119543304492	6.0497553515977	5.58424008189373	N
GTEX-WFON-0426-SM-3GIL4	10.5443029768052	9.65659877357753	8.34755806262195	13.147029324605	10.3607329786591	8.23434057668396	8.70623535795128	10.45246352136	9.58073086237377	5.56067425409591	2.2380416866523	7.29546713386554	10.6556839394581	7.64831913798972	13.4912925394788	10.1659596187201	5.82665768826395	6.57472931005751	N
GTEX-PVOW-1026-SM-5NQ7M	10.1982302993771	9.41719438577697	8.50327402527388	14.1778179306483	9.56682588960449	3.33872448194956	9.8400789926219	10.460347309582	10.1543816820348	8.0194462030668	3.81290902867162	7.0042719321071	10.9515353007342	7.13529338405234	14.0371399211673	11.62646959685	4.82347595909682	5.97723922542086	N
GTEX-13NZ8-0326-SM-5L3DF	9.62765252341601	9.77875362318298	9.83601792676243	12.3137935946015	9.22452958200029	3.74060639504907	11.5112800290154	7.66539192617041	7.64388621840004	6.2899687299579	3.47829536788633	8.41033710555454	11.1398922754779	8.12350445226105	13.5128965875112	9.81164836856097	0.00229095074455899	8.48522775901752	N
GTEX-RTLS-0926-SM-2TF5X	10.0908897708019	9.11589911348368	8.78604216059119	12.6296125714187	10.9548745482307	5.97723922542086	8.82612995662708	9.41025827679912	7.74402180354349	6.24216761793392	3.05536784403646	6.81990423519731	10.3469411607383	7.5427759424312	13.0032219728273	9.86983959712047	9.34070619412307	7.55018691443932	N
GTEX-QEG5-1126-SM-33HC2	10.5903234180573	8.60973712864319	9.25428141755106	12.8207576150405	11.2968686583331	8.63779763704186	7.85567246484671	8.41761954521876	8.38798538066954	6.96182866316584	3.39945221044797	7.95605117681985	10.1482607133247	6.77190068050672	11.9137397568166	8.16777322474185	4.88070351032245	6.53521686395848	N
GTEX-11ZTS-1226-SM-5EQMQ	10.1712690031092	9.01293455996288	9.35105681590782	13.1553691209329	9.99158902784537	3.68052637198678	7.75796411613986	9.55202461657051	10.6104435587753	7.44552802399296	4.70163447934919	7.21343038673317	10.6856605833808	6.24292332830089	12.6722989410328	10.052244049074	7.24015633921214	6.33566109288263	N
GTEX-147F4-0926-SM-5Q5EO	10.5518039640338	9.36654518176824	8.98679602812635	12.8311336637763	11.1345504030239	4.09214885418279	7.94716250828509	10.8552330570474	9.90806188646763	7.72118868407082	5.17481569714972	7.58920035578329	10.8866212846096	6.82899560676602	13.8714673624263	10.9853526531987	9.93649616856136	5.0186386462285	N
GTEX-13FHO-1026-SM-5KM1Q	9.48550352909862	9.46025523371081	9.34716063535146	13.5836995380635	9.641652967047	3.49560368992744	9.44121348156929	10.791853111742	8.946344884534	6.7475838952576	1.98434078605731	6.04517654852373	10.228311983624	4.80479648767644	13.0723981879666	11.090906416798	7.37783977247155	7.26166023756725	N
GTEX-1339X-0626-SM-5IJER	9.53420368837679	8.946344884534	8.48125131936934	13.7849451218121	9.36149699732739	6.05304055920167	7.87483545530231	6.95922849048295	8.60287359168198	5.66161584389594	3.35742790253745	6.89149074284557	9.2522480333077	4.95888410380373	12.7024165254036	8.46915867846503	8.18828158207567	5.57450192300848	N
GTEX-N7MT-0126-SM-26GMS	10.6316915041921	10.3493324135133	11.0325584109522	12.367553878748	8.80388307648567	5.1407983498912	8.42107719232636	10.4942858597416	7.25444271751074	4.31226829307845	1.98674947068249	6.56288793918972	11.2035215997838	5.54899266047936	13.9335042444231	7.05906360805029	4.62595772051018	4.62595772051018	N
GTEX-N7MT-0126-SM-26GMB	10.315085333582	9.79706605557332	9.5571913323823	12.8146516969205	9.22575372223891	3.75378525247666	8.94940470410581	10.4670046765886	6.56136848452792	6.72143418624004	1.99381477425447	6.40226479214974	10.5670695127182	4.07389700795197	12.6068256955384	7.68993165012659	6.78259598321729	5.48586579393519	N
GTEX-XBEW-0226-SM-4AT6A	9.90572331731292	9.19244637181173	8.71231666051784	12.4395665979121	10.0878040389109	7.2501145496437	7.91753767021083	9.08713246178763	8.46412447983557	5.75406209826051	3.3515913887355	8.15159426204107	10.6378723708926	8.81511097880498	12.0571447950362	10.4385813937844	4.87226802773138	7.36040275412216	N
GTEX-SIU7-0526-SM-3NM8I	10.6629408709051	9.67334079406345	7.91325286452194	12.8499808156158	10.6756221314233	6.23364830749544	8.27244063039342	10.1451917007118	8.43582394384189	6.61717652983117	3.59679754623715	7.27472764749997	10.4045910821863	7.58017184068645	11.9024782950102	10.5153804799343	5.97997602245096	4.30808463151131	N
GTEX-13OVL-0626-SM-5KM13	9.94134849294875	9.86018559940969	8.21806123232561	12.2348802977003	10.1173467592806	3.63515107921259	9.9817189323362	11.8544511919831	8.0250758921653	7.63618298814624	3.88604704433868	5.67720494605418	10.6815658962983	6.32892994320069	12.68712898844	11.9509785380912	4.41490409560182	6.28544931144465	N
GTEX-13NYS-1626-SM-5J2MU	10.4020559413082	9.21451029505842	9.70917047599846	12.1010148405696	9.62486947669279	5.21753618292451	9.62486947669279	10.4748804457194	7.39478908729036	6.18342177449177	4.66248420776063	8.7302014462089	10.4266369960934	7.08130247886364	12.4006285923466	9.12069624405447	2.799460224246	7.82892075289347	N
GTEX-S32W-0326-SM-2XCBI	9.74975925008579	9.18047260640205	8.36704355005187	13.9202472611609	10.287086877694	5.99786926220256	8.21778677524997	8.72207674806369	9.524055978184	6.38833921223049	3.78147665728962	8.52978131570312	9.7272991664963	5.93741356685276	13.13736377193	6.85006448595885	4.62755219864476	5.96880328107494	N
GTEX-X5EB-0426-SM-46MVY	9.5966046439326	9.12224658517193	8.63855097519977	14.0044226310974	7.89502937712424	6.4771827940328	8.10694661326796	8.77216932878181	7.43218621055295	6.4923816003194	4.13165403200686	7.23104106115574	9.84222799212696	6.82966677258459	11.748172931057	9.7464964863365	4.97436628735997	5.66213900186077	N
GTEX-12WSG-0326-SM-5FQU3	10.322260223837	9.15487118426399	8.72255925377185	14.1939210021953	9.35205624020798	3.61170746899189	9.07530229926	9.35366466663547	10.2456047287576	8.22349074995408	4.3872070632909	7.56959616197598	10.4159782260002	5.70840110479071	13.3453000811079	9.98763610520506	5.13524129792594	5.75473200361838	N
GTEX-145LU-0526-SM-5O9AT	9.76589631602115	9.46489211994808	9.43235135681238	13.6081854220954	9.56925029801364	3.5719747614141	8.54580379180165	9.89783605273637	8.83774870081858	6.8314564219863	4.39556567353223	7.54538077898171	10.686336434931	5.85545922253054	13.0054546955793	9.81468525615284	8.48929489555809	8.46992934335577	N
GTEX-11DXZ-0726-SM-5N9C4	9.68769000201185	9.57478880878655	8.45383815185225	12.6143494207701	9.24816321348303	6.61522747846269	8.28726312116827	9.57628095393325	7.57639621363125	6.16855961191756	3.91623816832428	6.94057685877794	9.68570791474005	5.04811328228305	11.8298971490194	8.83386350565402	5.51002942589155	6.1837260358961	N
GTEX-QV44-0926-SM-2S1RH	10.3053458852399	9.2247226932436	7.83291876546225	12.8399222357891	9.27584131548592	6.04724857431266	7.39174785922413	9.17716051515939	9.61570601727795	5.60367579083148	5.35483592051225	6.73628891341697	9.68133656288072	2.90190201486953	11.7294864037532	5.31618063491492	6.04724857431266	5.80049211689367	N
GTEX-132QS-0726-SM-5IJE9	10.5439521343017	8.94410809753381	8.09440788145902	13.3182473138056	10.8964301189821	6.44217055529079	7.64439674609467	8.96805082887762	9.99585702863768	6.22330117885167	4.26665479729403	7.34425316850866	10.3948258889784	6.67777134585034	12.670184650117	9.93263629019711	7.25570784138998	6.6185076888696	N
GTEX-13QJC-0526-SM-5RQKB	9.97485456451961	9.28915076487742	9.0957613901119	12.6235454276186	9.87717218569835	6.16237639253582	7.9783328736659	8.39091030101692	9.08825407050772	6.22503486090999	3.98954163110934	7.75928334849032	9.95117478582591	7.92805045828872	12.2172505154526	9.0957613901119	6.14674870998925	8.33495259563907	N
GTEX-Y9LG-0526-SM-4VBRY	10.471389924841	9.26111308733568	8.10528602262545	13.0755577612023	10.7790837050454	7.04573400384439	7.59918399769591	9.5217685716549	9.36851352873362	5.40076303054362	4.5863332928049	9.02442806476675	10.3483332767292	6.20704499747032	12.3161838138549	7.62744859819998	5.87272996510593	5.08289297079639	N
GTEX-12BJ1-1026-SM-5EGJA	9.7581057163982	9.05024872407806	8.31472178783462	13.6554395211262	11.6795895550313	7.09092029170015	7.13821479294157	7.66510558384874	10.5680749889223	4.41988567404254	3.59597470976429	7.67053995992441	10.1767083269655	6.22043381345722	13.2622442772511	8.58303532382368	7.14727998800601	6.17485629803195	N
GTEX-131XW-1126-SM-5EGK4	10.478365155473	9.32053849061917	9.62060517309966	12.5932841224288	9.71917945120313	3.78722226725261	9.32686559050372	10.5370017407078	9.13648153149029	7.35520615487791	4.04997108803368	8.42523981335377	10.6453395927263	6.01204887043369	12.5913214588153	9.7916911559663	5.16846303062269	6.44441576888778	N
GTEX-QCQG-0326-SM-2I3ES	9.97810935323177	9.25831284455105	8.55399118247418	13.4183233985705	10.2729701560411	7.13973073346464	8.473785489255	9.58165692296333	8.10422593923392	6.57505525123482	4.24859737053561	7.57769132674949	10.4658066257565	7.10654233278801	12.7068176050482	11.1745346768588	5.27273553220437	7.16731130293979	N
GTEX-NPJ8-0326-SM-26GMG	9.60252041840575	8.57629588320936	9.06020830542958	13.3296435909383	8.67991344347873	0.0041064862551216	10.0605608470317	8.99523905975824	6.42998761092554	5.58837573788902	3.37897814128538	7.81758663220006	10.3294960009572	4.37972251194618	12.2427569614712	8.59399880945663	4.37972251194618	4.54747756231654	N
GTEX-ZLWG-0626-SM-4WWFR	10.5125879923498	9.08778715470049	8.16482783533716	13.4401086164952	10.3992159663746	7.10726098010951	7.16230088497692	8.6099597587339	9.34507264855482	6.25360836831585	3.80976566436458	7.64863803333959	10.4102451293742	6.31103233603291	12.863857525387	10.5841850500944	4.51187601449552	5.67839331895765	N
GTEX-X585-1026-SM-46MW6	10.2831656444915	9.40716635362346	9.33848215852399	13.2505518669134	9.58258004963406	4.32321848655921	9.2732074933811	11.0206945863931	9.0163274028468	8.40697330701133	3.07943531618636	7.137947381923	10.8614533020861	7.31327390853564	13.520952236349	11.4585363312093	8.51191735753429	5.70510302872282	N
GTEX-QDVN-0726-SM-2I3FO	9.75524039220955	9.29869423930596	8.39942761953597	14.2021422630803	9.90024000434801	4.90230794857571	8.54905735982777	8.41435776974828	8.08969480416203	6.13066119571908	3.76985786573925	8.31053945952698	9.48173694344352	3.97494897883521	12.155090018353	9.48400557716836	7.50786871057902	6.2977335574996	N
GTEX-OXRO-0326-SM-33HBM	9.94118866265786	10.1963792531654	10.0301474952421	13.7849451218121	10.4181370032293	5.38193274599612	8.34491834527315	8.51617155466888	9.24941291589438	7.96816153526123	4.14843183379952	6.91982112168124	10.3716306774721	7.6929272406534	13.2288621689908	9.57260602132865	5.17802028646753	5.01054399890342	N
GTEX-WHPG-1426-SM-3NMBB	9.9901933438216	9.30662233753367	7.76503236585134	13.0895827327626	11.0378867498098	7.39201953872158	7.65975879400147	9.60180927162529	8.98341506231827	8.44020045168522	4.23187963140649	7.96978390291871	10.0445622034482	5.98963341688059	13.2487521575498	10.6752874490033	4.55584589102939	5.4082783245251	N
GTEX-NFK9-1026-SM-2HMK1	10.2254576313473	9.54860903024275	8.70155241521063	12.6690812604237	10.2938170142326	7.3309901597338	7.59447228068035	9.69803011539067	9.55686021398077	4.68471593962064	4.65099351088011	8.76766965068171	10.2835060739806	4.68471593962064	12.5932841224288	10.2643847965229	3.95876442161263	6.88635796842332	N
GTEX-OOBK-0526-SM-2HMJJ	10.5656845442073	9.67401525710836	7.6925936074153	13.2759662392918	10.3645621663438	7.02550241371997	7.29600287996416	8.40368329106008	9.51090506915976	7.97924215322002	4.28973144762353	7.61390145559561	10.126266037913	6.75702700620106	12.0793413855076	10.2134017833636	3.84415047984209	6.15921639060717	N
GTEX-NL3G-0526-SM-4RTWW	9.51485178717583	9.08149705673509	8.82681226723421	14.0116047330133	10.7261653120805	3.82643340865867	8.26257535066139	8.10742422285719	10.5538695848375	5.23305351301749	4.82271998662844	7.94581979733944	10.7114585829029	6.93210565193969	13.7384827209658	9.79653863499307	8.07457708746118	6.58278791226789	N
GTEX-14DAR-0226-SM-5S2PR	10.3127111791531	9.10266579448392	8.43945538859487	13.0272063792173	10.7544008692056	7.06224264152234	8.10502454699902	8.19979944855896	8.54296506575402	6.16682793498869	4.23540606443769	8.98614898814815	9.95751244843499	6.46767084414206	12.6850913314012	9.99989874773279	3.60172017574294	5.81742088552425	N
GTEX-T6MN-0826-SM-32PM4	10.1320423361006	8.90642187669461	9.56132674953849	12.8701208689616	10.1767083269655	4.18479164840542	10.0729879497407	10.0363932046142	10.4658066257565	7.69085167908029	4.14028006244854	7.32572975513774	10.6543237265791	6.35224489608615	13.2434094486888	11.1701515178672	6.68370269003395	6.03574097554235	N
GTEX-ZTTD-1126-SM-51MRP	10.0667996879799	9.58073086237377	8.17313727404799	12.9534275210857	8.51282073474214	3.8865938622275	8.72973650715724	9.41774341901522	9.15319271094016	6.46500783144298	3.69856350189145	7.33614969712813	9.82127866549139	3.34045055759639	12.475753816445	9.0091600407226	3.8865938622275	4.5009198603086	N
GTEX-U3ZM-0426-SM-3DB73	10.2921286409238	9.20017735598952	8.38174684647473	13.1119344700695	11.3292783934615	7.56082494183859	7.91636936240291	9.56379072759047	9.34404178215032	5.93669441851777	3.00872180441146	8.41323062294891	10.3851028246937	6.07950377939696	13.1454025005271	9.29040761820482	6.85403403045796	5.21394935911394	N
GTEX-U3ZM-0426-SM-57WG1	10.0992770152586	8.92381556559715	8.09341186181135	13.2651748351342	11.2150051345553	7.23577329760972	7.98617411182704	9.24263116816014	9.31111001347283	5.63344674505285	4.06435224532586	8.34846389529483	10.035881445613	6.11671297211131	12.6380087443258	9.3064344372529	6.76492241771547	5.36748436795493	N
GTEX-RVPV-1726-SM-2TF5W	10.1509354201552	9.16022305012162	8.11090943648668	12.3130410622016	10.2486063672211	2.41812462556332	8.95776652843173	11.2295479888153	8.76160252676733	7.95689555887383	3.28791536253123	5.92018775521245	10.652620959976	4.23419395493165	12.8103689639357	11.9270116609954	6.53012360007667	6.45914726827457	N
GTEX-R55G-0826-SM-2TC5U	10.2894595988326	8.59599823455177	7.94771137478182	13.7686627417557	9.49863838237635	8.16562867457014	7.67767239172583	9.42759414792905	10.7299415701259	6.57977944086852	4.04429414643733	6.56804241426911	10.1303721875994	7.09581578669136	12.7408826639278	8.48626480992209	6.84180677358593	5.80810779874264	N
GTEX-ZYW4-1526-SM-5SIBA	10.2592941122322	9.60527255803697	9.12113520289568	13.2378108737999	9.9310563319048	2.42437024843112	8.74103698560353	10.5175859189716	10.8985467348904	8.22248880420927	3.88777321054161	6.34498302516376	10.2806430440182	5.68173267926875	13.2218558721156	10.7121390761033	8.13382251996777	7.68549326717274	N
GTEX-SE5C-0526-SM-2XCE1	10.3306281622178	9.1775832746402	7.97387307837033	13.8105234637949	11.6956749718599	6.50129526808719	7.70523300200424	7.75990293180405	9.53160873071196	6.27376311765664	3.31782292674065	8.67611193628208	10.1001519027142	5.90971735224741	13.4288467839971	9.3195709304304	7.69610292712565	6.72143418624004	N
GTEX-132NY-1226-SM-5PNVF	10.1686635323528	9.69110378030242	8.3048679515088	13.2812187970527	10.7894575086926	6.51460548519521	8.73317184162127	10.2513530121584	10.0261079552397	9.85604860583151	4.19543449998069	6.45811814546407	9.88351077064491	6.5719698577573	13.1212483115243	12.0904898742732	4.66827072948359	6.22330117885167	N
GTEX-13YAN-1026-SM-5O9CF	10.31756602797	9.09333214466643	9.24084492777894	12.9155359066501	10.6600699105114	4.75164439890362	8.37698640018859	8.83500122866767	10.0543431527063	5.67484730554117	4.58778646551752	7.87510982902408	9.81985309494753	5.56168027577497	13.404043873264	8.08234845256016	7.34068925493951	7.22173303717806	N
GTEX-SIU8-0926-SM-5SI87	10.2201869277386	9.05680543249937	9.04329597894814	13.0096590769649	9.76441228715082	1.54207760201694	8.75537908987989	11.1198270430275	8.10239243745885	9.22370710561175	3.59306115992676	6.58326628651732	10.3364235119298	5.61986607752194	12.8793490180595	12.2031309928178	5.75310965217465	5.43258621040378	N
GTEX-YFCO-0426-SM-4W1Z7	10.4618026529176	8.80388307648567	7.93719052178443	12.8232625314901	10.7326969975524	7.35485900038882	8.35334726000223	8.20434491890166	9.96648622197452	5.17113201400872	3.76137344434159	8.05095216278078	10.4735457057323	6.92232998043182	12.9712009798476	9.08005836228316	3.92085704225191	6.33742867170801	N
GTEX-OIZG-0526-SM-2HMLF	10.2680907516017	9.52704808946586	8.45526412588851	13.8075331184924	10.883911055139	6.78677430260015	8.55496466828808	10.2836767244388	9.67662265624767	7.32180135404857	3.42131083369175	6.73189317636524	10.1827055152099	6.64540935532468	12.9316581654423	11.0563223689939	5.44518033440501	6.05199638174441	N
GTEX-13O61-0726-SM-5J2MD	10.1463961171719	8.55328633818731	8.26840990539194	13.9519322547551	10.0002273201686	7.35485900038882	7.22684790077573	8.6206992437532	9.80882934240065	5.84491780601616	3.40944646776684	7.11771269952079	10.1963792531654	7.29425338106091	12.6554654104698	9.99506570350119	3.87454552485996	6.58153508632049	N
GTEX-13PVQ-0926-SM-5IJFD	10.1039890788235	9.77337730060889	9.02255119683311	12.9630372336958	9.77892751352913	3.01868532657364	8.32666464366596	10.1716102465766	10.7234395681021	9.32907088140836	3.49599369517728	7.48370116033353	9.96857827211036	6.23081711252794	12.5479106195862	11.8320374603821	6.88955441436035	6.24048328931613	N
GTEX-TMMY-0926-SM-33HBG	10.6624290841805	9.03035399634234	8.45983123171089	12.2287991715952	11.7971958701892	8.35143071344888	8.01150632078263	9.30211180189471	8.73382407766347	5.88130147641358	3.24580409180922	8.31262931614784	10.7552744125093	6.8079446178461	12.6648386710138	9.31689284749767	3.35325193377854	6.29576150293024	N
GTEX-YEC4-0526-SM-4W21U	10.4000657665078	9.28667443067708	8.21131311907368	14.1226383547127	10.7609287408637	7.07765962542252	8.60674741755945	9.02833588775751	7.52781054705518	5.52280888246173	3.0326924927642	6.91390449552646	10.2021338673227	6.27641335192299	12.9918062438458	10.9507912705793	2.81529491450026	5.43289586273514	N
GTEX-WHSB-0326-SM-3LK6K	10.0712499886475	8.40622232343545	8.58399199128457	13.4753082578667	9.77841715548403	8.34285673545928	8.40104342919138	9.36268174751397	9.58484744676624	5.94155746950265	4.13132291586033	8.55133388428572	10.4346910397809	6.37564816356129	12.9840287079841	10.4531038076261	7.36163687926413	6.29576150293024	N
GTEX-Q2AH-0426-SM-2I3EP	10.3058517588891	9.04289484209486	8.63247917391621	13.1243564699356	9.3553751198965	7.5846039638209	7.83291876546225	7.13142825516793	9.04244903866501	5.14294587860228	4.53274960817949	7.4027248401762	10.0010904190193	6.18762833765637	12.7607316690172	8.946344884534	4.649221635727	7.38362576358211	N
GTEX-RWS6-0226-SM-2XCA9	10.4616344421514	9.72588029919982	8.96167476618514	13.8806706532544	10.4636430154842	7.44250425304475	8.21330211285068	9.47547285001339	8.07761519796167	5.88887999830439	2.81223985756425	7.8132625366162	10.4658066257565	6.33477418479202	11.979916997366	10.0240404545917	3.93821799868214	7.01926171206698	N
GTEX-131XE-0726-SM-5HL9K	9.97963600656152	9.08693372598905	8.99700522502059	14.4314874812184	9.40069640415046	4.20190198530437	9.79688798429964	9.89988153009714	10.3593827593538	8.36929737070485	3.96941346413977	7.59943094504444	9.98477825208185	4.51741465107593	13.8195190685293	10.0839567813812	4.63495799195794	5.83482910671206	N
GTEX-QMRM-0826-SM-3NB33	10.403568170547	9.26390669873001	9.29611607072728	13.5911882672538	10.3314667103596	7.32344842199291	9.05044864022701	10.2449621492624	9.16846230874964	5.43422683679009	3.08207453719835	7.74112019632511	10.6675756444846	6.72660300859537	13.6252166640865	10.4664556128109	6.49852491314962	7.23635064235544	N
GTEX-XV7Q-0426-SM-4BRVN	9.9043327330501	9.24649078779249	8.20238241664987	13.0848359761551	9.64255500115028	5.24893631174314	8.48858158393372	5.93340494211364	9.57796131138262	7.62645395695241	5.12944449302077	7.22470187185769	9.55386546137322	5.24893631174314	12.2853707397076	6.86740240454372	6.13914549566253	5.86210806092004	N
