# Supplementary material for: The Prognostic Value of Bone Morphogenetic Proteins and Their Receptors in Lung Adenocarcinoma
Source: Front Oncol. 2021 Oct 22;11:608239. doi: 10.3389/fonc.2021.608239 (PMC8569625; doi:10.3389/fonc.2021.608239)
Supplement: Supplementary Table S2 — The genes (n = 682) in the brown module of WGCNA. [file DataSheet_2.csv]

	x
1	SFTPC
2	CEACAM5
3	CRABP2
4	CLDN18
5	EEF1A2
6	CST1
7	CYP24A1
8	AGER
9	PPP1R14D
10	SPP1
11	HBB
12	CP
13	ADH1B
14	FOSB
15	AFAP1-AS1
16	DNAJC12
17	WIF1
18	CES1
19	C7
20	FAM83A
21	KCNN4
22	CRTAC1
23	ALDH1A1
24	SPDEF
25	TMPRSS4
26	LPL
27	MS4A15
28	MFAP4
29	RP3-340N1.2
30	CA9
31	LAMP3
32	HBA2
33	GCNT3
34	CPA3
35	ANKRD22
36	S100A2
37	GPC3
38	PTGDS
39	CHRDL1
40	HYAL1
41	RHOV
42	NR4A1
43	MCEMP1
44	TPSB2
45	INMT
46	RTN4RL2
47	CXCL2
48	ALG1L
49	HMGB3
50	P3H2
51	HS6ST2
52	RP11-350J20.12
53	METTL7B
54	TSPAN7
55	MB
56	SEMA3B
57	ITPKA
58	DES
59	PDK4
60	ACKR1
61	MUC20
62	REEP6
63	TNNC1
64	SIX1
65	TPSAB1
66	PPP1R14C
67	B3GNT3
68	CAV1
69	FOS
70	EEF1A1P5
71	ABCC3
72	CFD
73	LAMA3
74	SDPR
75	NPNT
76	MYH11
77	ELN
78	FCN3
79	PTGES
80	ESPN
81	CAMK2N1
82	RETN
83	CLIC5
84	SPNS2
85	ID4
86	WFDC3
87	CSF3R
88	CHI3L2
89	EGR1
90	DUSP1
91	RBP4
92	TMEM139
93	ETV4
94	BMP5
95	CADM1
96	CLEC3B
97	BMP2
98	GPRIN2
99	IL33
100	MROH6
101	MAMDC2
102	HIST1H2BC
103	COLEC12
104	FUT3
105	SCD5
106	KLF4
107	FMO2
108	GPX3
109	PLAC8
110	ASPHD1
111	SLC1A1
112	FAXDC2
113	RP11-519G16.5
114	HIST1H2BD
115	FIGF
116	BCL2L15
117	PCSK9
118	A2M
119	EDN1
120	SLCO2A1
121	VWF
122	PHLDA2
123	C2CD4A
124	PRSS22
125	HCAR2
126	SLCO4C1
127	UNC5CL
128	PID1
129	PROM2
130	AOC3
131	HSPB6
132	CTD-2562J17.6
133	FHL1
134	TMEM45B
135	XDH
136	HSPB8
137	ZFP36
138	KAL1
139	FAM167A
140	CTD-2619J13.13
141	CAV2
142	CA2
143	CEACAM1
144	CACHD1
145	CTA-384D8.35
146	ZFPM2-AS1
147	MAL
148	FAM134B
149	C1orf115
150	SEPP1
151	VEPH1
152	GOLGA7B
153	MYRF
154	FGFR4
155	SPARCL1
156	ALDH3B2
157	APLN
158	FNDC4
159	CDKN2B
160	SLC39A8
161	ANXA3
162	ATF3
163	FABP4
164	HIST1H2BK
165	MAOB
166	UPK3B
167	PTN
168	TNFRSF19
169	SPOCK2
170	MANEAL
171	C11orf96
172	BIK
173	RAB15
174	TMEM100
175	GAS6
176	FSTL3
177	ABI3BP
178	SERINC2
179	HBEGF
180	CLDN5
181	CBLC
182	SCN7A
183	HIST1H3H
184	EFEMP1
185	FGFR2
186	FBLN5
187	SPAG4
188	THBD
189	TRPC6
190	FERMT1
191	MT1M
192	ADAMTS1
193	ETV1
194	BMP6
195	METTL7A
196	ITM2A
197	GNG11
198	SRD5A3
199	NDN
200	SCARA3
201	CCNO
202	ACY3
203	CPB2
204	STAC
205	EGFL7
206	EFNB2
207	AKAP12
208	XPR1
209	TNFRSF21
210	FUT2
211	FAM189A2
212	PDGFRL
213	LMOD1
214	GOLM1
215	MIR4653
216	RGCC
217	RP11-295G20.2
218	ESAM
219	PROS1
220	NTN4
221	TMEM184A
222	GATA6
223	MNX1-AS1
224	TNS1
225	NDRG2
226	PVRL4
227	CXCL3
228	SLC22A18AS
229	PAPSS2
230	PCOLCE2
231	PPP1R14A
232	BEX4
233	LPHN2
234	KCNK3
235	RASGRF1
236	HIST1H4I
237	LRRC4
238	SLC24A3
239	STX1A
240	PTRF
241	EPN3
242	NKD2
243	LIFR
244	KDELR3
245	TFAP2C
246	OGN
247	SLIT3
248	SEMA4B
249	FAM83H-AS1
250	KLF2
251	FOXO6
252	EDNRB
253	MGST1
254	NES
255	MATN2
256	FAM107A
257	SOCS2
258	MATN3
259	ABLIM3
260	TBX4
261	EMP2
262	TXNDC17
263	HIF3A
264	CD93
265	FAM171A1
266	RAB11FIP1
267	RHBDL2
268	FAM46B
269	LGR4
270	ITGA8
271	GSDMC
272	C1orf106
273	HEG1
274	LTBP4
275	ARHGAP31
276	CLCF1
277	WISP2
278	RASAL1
279	ADM2
280	ABLIM1
281	ARNT2
282	LAD1
283	RP11-465B22.3
284	CCDC64
285	PLEKHN1
286	RAMP3
287	C10orf10
288	CALCRL
289	CLEC14A
290	RGS17
291	APBB1
292	LDLR
293	ID3
294	PDZD2
295	GADD45B
296	ADAMTSL4
297	TSPAN12
298	EFNB1
299	CTA-384D8.34
300	BAIAP2L2
301	RP11-480I12.5
302	COX4I2
303	AADAC
304	DPY19L1
305	SPTBN2
306	JUN
307	RAI2
308	CD36
309	ETS2
310	ADRB2
311	OCIAD2
312	LAMC3
313	GJA5
314	SGCA
315	DCDC2
316	SRPX
317	S1PR1
318	STK39
319	COL4A5
320	CGNL1
321	VIPR1
322	KLF6
323	MYADM
324	RNF144B
325	SYNPO
326	CYS1
327	RP11-12G12.7
328	HIGD1B
329	FILIP1
330	IL20RA
331	CCDC69
332	NEBL
333	KIAA1324L
334	FOXF2
335	HNF4G
336	ST6GALNAC2
337	TMEM92
338	SLIT2
339	EHD2
340	ADAMTSL2
341	SELP
342	MIR23A
343	PC
344	NPR1
345	TIMP1
346	MTMR11
347	APLNR
348	TOX
349	ADRB1
350	MME
351	PKDCC
352	ARHGEF26
353	ST6GALNAC5
354	IER5L
355	SEMA5A
356	TACC1
357	SVEP1
358	COBL
359	EMCN
360	NRN1
361	LYPD1
362	DNTTIP1
363	NPR3
364	DBNDD1
365	PLCB4
366	RASGEF1A
367	TBX2
368	RAMP2
369	SYT12
370	ZDHHC9
371	LRRC32
372	FMO3
373	SOX12
374	RERG
375	EGFL6
376	TGFBR2
377	CDKN1C
378	CNTD2
379	PTPRM
380	GIMAP8
381	NR2F1
382	CRIM1
383	PIP5K1B
384	KIAA1462
385	LYVE1
386	ST14
387	EPHA10
388	KPNA7
389	JUNB
390	ENPP2
391	CRYAB
392	RP11-783K16.5
393	MMRN1
394	OLFML2A
395	CA3
396	PAQR5
397	STOM
398	CTC-431G16.2
399	FRZB
400	KCNJ8
401	PPAP2C
402	CCL23
403	C14orf132
404	RASL12
405	PALM
406	EPAS1
407	ACE
408	CSRNP1
409	CHPT1
410	LBH
411	DTX2
412	NET1
413	HTR3A
414	S1PR4
415	KLF9
416	HRCT1
417	SLC22A18
418	MYH10
419	EFNA4
420	PKP3
421	PECAM1
422	AC009005.2
423	CBX6
424	PRG4
425	NHSL1
426	ENG
427	ANGPT1
428	LGALSL
429	CDH5
430	C15orf52
431	GATA2
432	PLAC9
433	H1F0
434	AMOTL1
435	SNHG15
436	ARMCX1
437	WFDC10B
438	COX7A1
439	NEO1
440	BSPRY
441	GGCT
442	ADAMTS8
443	TNXB
444	RPL22L1
445	WFS1
446	SLC35F2
447	GPIHBP1
448	VPS37D
449	GALNT7
450	HHIP
451	PCDH17
452	APCDD1
453	EFNA3
454	GALNT18
455	PRKCQ
456	LINC01426
457	CDH1
458	KLRG2
459	MIR210HG
460	RASSF9
461	LHFP
462	HEY1
463	APOLD1
464	TMEM204
465	PDGFA
466	FAM162B
467	PTPRB
468	PHLDB2
469	LACTB2
470	TEK
471	AGTR2
472	RP4-639F20.1
473	TRIM47
474	OVOL1
475	TMEM246
476	JUND
477	PRKD1
478	ANKRD1
479	WNT9A
480	GJA4
481	RP11-254I22.3
482	WASF3
483	WNT3
484	PXDC1
485	SORBS1
486	ITIH5
487	DLL1
488	TGFBR3
489	CLDN10-AS1
490	SOX18
491	PLAGL1
492	GDF10
493	TRGJP2
494	MYOZ1
495	SLC41A2
496	CYYR1
497	RP11-43F13.1
498	NR4A3
499	MS4A2
500	AMOTL2
501	RP11-490M8.1
502	PGM5
503	TSPAN6
504	ARHGAP29
505	PDGFB
506	PRX
507	EPCAM
508	TSPAN18
509	KRT4
510	TMEM64
511	CD34
512	FAM65A
513	SCARF1
514	HEYL
515	PCDHGC3
516	PHACTR1
517	FXYD6
518	VSTM4
519	RTKN2
520	GABARAPL1
521	PALD1
522	PPP1R15A
523	DGCR5
524	CCDC68
525	ROBO4
526	SPRY1
527	IGFBP4
528	SH3BP5
529	DLL4
530	PABPC1
531	MVB12B
532	RP11-93K22.13
533	CYGB
534	ARHGEF37
535	TIE1
536	CLPTM1L
537	GMDS
538	HOXA5
539	ARHGAP23
540	TCF21
541	MIR27A
542	GRASP
543	XKR9
544	AC145343.2
545	SAMD5
546	F8A1
547	PVT1
548	EGR3
549	RGAG4
550	MGAT3
551	PIK3R3
552	FAM101B
553	MIR126
554	ROR1
555	TRIM31-AS1
556	TBX5
557	LAMB2
558	SCARA5
559	DNAJB4
560	CLDN12
561	BAIAP2L1
562	FAM43A
563	SLC51B
564	CYP27B1
565	C12orf49
566	LRRC20
567	ICAM2
568	TMEM164
569	TOX2
570	ACVRL1
571	RP11-465N4.4
572	GAB2
573	PAQR8
574	TDRKH
575	MMRN2
576	IL34
577	SECISBP2L
578	SAMD10
579	SPTBN1
580	KCNJ5
581	CASS4
582	TBX3
583	ITPRIP
584	SLCO3A1
585	EFR3B
586	ELTD1
587	LDB2
588	SLC39A11
589	EFCC1
590	SFXN4
591	CNR1
592	ZDHHC2
593	KCTD15
594	CSPG4
595	RASIP1
596	BTNL9
597	KLF13
598	LIMS2
599	CTNNAL1
600	MAGEH1
601	COL6A6
602	ENTPD6
603	FHL5
604	FGD5
605	RP11-401P9.4
606	RP11-98D18.3
607	TRAF2
608	FHDC1
609	SCN4B
610	FOXF1
611	RP11-598F7.3
612	CHMP4C
613	PKM
614	PTPN21
615	GPD1
616	ERG
617	FAM167B
618	TSPAN9
619	BZW2
620	RP11-440D17.3
621	S100A3
622	IFNLR1
623	TBX5-AS1
624	HSPB7
625	ACADL
626	FZD4
627	TRAF4
628	CHRNB1
629	NIPSNAP1
630	BCL6B
631	PBX1
632	LURAP1L
633	TMEM106B
634	SESN1
635	GPM6B
636	SH2D3C
637	SOX7
638	C1orf198
639	WWC2
640	TMEM88
641	PTPLAD2
642	ELMO1
643	NPM1
644	GRK5
645	WWTR1
646	SMIM10
647	RP3-425C14.4
648	SORD
649	CKLF
650	C11orf80
651	AFAP1L1
652	RCAN1
653	RHOJ
654	GOT1
655	SORT1
656	MYCT1
657	PPAP2B
658	NOTCH1
659	CFL2
660	PHKA1
661	LBX2-AS1
662	TOM1L2
663	SMARCA2
664	KANK2
665	SMAD9
666	PDLIM1
667	RP11-218M22.1
668	FAM114A1
669	MOCS1
670	TMEM62
671	NATD1
672	MAP3K8
673	SREBF2
674	PPBP
675	SORBS3
676	KHDRBS2
677	CTSG
678	LEPR
679	AC093110.3
680	DENND2A
681	CA4
682	POLB
