# Supplementary material for: The Prognostic Value of Bone Morphogenetic Proteins and Their Receptors in Lung Adenocarcinoma
Source: Front Oncol. 2021 Oct 22;11:608239. doi: 10.3389/fonc.2021.608239 (PMC8569625; doi:10.3389/fonc.2021.608239)
Supplement: Supplementary Table S3 — The differentially expressed genes among brown module genes in TCGA-LUAD. [file DataSheet_3.csv]

	logFC	AveExpr	t	P.Value	adj.P.Val	B	change
RTKN2	-3.44836471505468	1.62336365467396	-30.8134266018393	4.86594370270465e-125	3.31857360524457e-122	275.013142615094	down
CA4	-3.32271605092529	1.02558150926324	-29.8703524944385	3.54808438219244e-120	1.20989677432762e-117	263.844784624516	down
FABP4	-4.93972173384086	1.99800019469515	-29.5419630066952	1.78190609981899e-118	3.6451411752089e-116	259.938249768477	down
FAM107A	-3.85370510097675	1.73399531429472	-29.5267077811418	2.13791271273249e-118	3.6451411752089e-116	259.756562852378	down
TEK	-2.71591522033199	1.84772649170591	-27.4977089179801	8.23300945270605e-108	1.12298248934911e-105	235.442909432302	down
GPD1	-3.08583636436219	1.21174269764857	-27.3894004948017	3.04640501509134e-107	3.46274703382049e-105	234.137721844925	down
EDNRB	-3.14511733907818	2.14715058665825	-26.3856733421911	5.7770893476699e-102	5.62853562158696e-100	222.014560955971	down
LIMS2	-2.22592546725721	1.6867583767208	-26.290391537172	1.83535949149813e-101	1.56464396650215e-99	220.86145559606	down
GPIHBP1	-3.16818479515648	1.4356492990675	-25.78950661319	8.03573156052306e-99	5.69831560745378e-97	214.794466923059	down
UPK3B	-4.3888705586098	1.83189709596888	-25.7862969472798	8.35530147720495e-99	5.69831560745378e-97	214.755563912892	down
ANKRD1	-3.7602592770212	1.29773189557891	-25.7406753163221	1.4544925489086e-98	9.01785380323331e-97	214.202571220969	down
ADAMTS8	-2.70122227646612	1.13562227121791	-25.6661138804369	3.59943058936067e-98	2.04567638495331e-96	213.298665025387	down
AC093110.3	-2.34515700008243	1.21083412978874	-25.5836915013055	9.80214215598133e-98	5.14235457721482e-96	212.299286532445	down
ADRB2	-2.444996290851	1.49042880472163	-25.4928339049223	2.9581721132708e-97	1.44105241517906e-95	211.197429555614	down
PRX	-2.70781543488609	1.7517719579632	-25.4678841985321	4.00651006931511e-97	1.82162657818194e-95	210.894821916698	down
TMEM100	-3.83585405747068	1.82521600015387	-24.6618260437226	7.27425289280752e-93	3.1006502955592e-91	201.112099714518	down
ROBO4	-2.38015874510079	2.0918844985324	-24.6565327074442	7.75836222544619e-93	3.11247237514959e-91	201.047828100282	down
ACVRL1	-2.31306784093539	2.99725730260567	-24.6432328345919	9.12171206149265e-93	3.45611534774332e-91	200.886340213083	down
AGER	-6.25201484313956	4.35080242305119	-24.4170284582164	1.43195419758273e-91	5.139961909218e-90	198.1395732161	down
CLEC3B	-3.87879887273722	3.03285111995078	-24.2703252715335	8.54168117194248e-91	2.91271327963238e-89	196.358067448433	down
S1PR1	-2.62735181787852	3.19544579639926	-24.2374242898342	1.27494602282495e-90	4.14053898841244e-89	195.958527118702	down
PTPN21	-1.98579766739129	1.9621737867913	-24.2003921704388	2.00115999773073e-90	6.20359599296527e-89	195.508819693879	down
ACADL	-2.16653379991635	0.914852424218615	-24.161605357732	3.2088440891867e-90	9.51492029924057e-89	195.037805213225	down
BTNL9	-2.51352233235206	1.14319164153796	-24.1339668273909	4.49235111915737e-90	1.27657644302722e-88	194.702173418556	down
FHL1	-3.44032895922747	2.69325598152329	-24.0360628826621	1.47940165956991e-89	3.89607548625261e-88	193.513282692147	down
CLIC5	-3.66591896559072	2.17361923184046	-24.0357356126772	1.48530737012563e-89	3.89607548625261e-88	193.509308568659	down
LDB2	-2.16276889354656	2.08058524529511	-23.9445807272916	4.50538838548033e-89	1.13802773292503e-87	192.402412575511	down
RAMP2	-2.74365202367923	3.68852608891446	-23.8298003246895	1.82188106674459e-88	4.43758174114217e-87	191.008708893949	down
TCF21	-2.47141549889921	1.30572042787883	-23.7602060656029	4.25019103843705e-88	9.99527685591057e-87	190.163725993064	down
EPAS1	-2.58717428532452	5.8274978659027	-23.5529561534618	5.29462734684596e-87	1.20364528351631e-85	187.647716371353	down
PECAM1	-2.24153049623325	4.7429275468146	-23.4736441555719	1.38987358916619e-86	3.05772189616561e-85	186.685030276086	down
RGCC	-2.8413117170715	5.53051947810144	-23.413258124645	2.89779568995769e-86	6.17592706422233e-85	185.952137239481	down
WWC2	-1.97944246672903	2.21473958187623	-23.3433566335058	6.78276861219609e-86	1.40177217985386e-84	185.103840238214	down
FCN3	-4.0602159534489	2.33471207205551	-23.3259377016612	8.38373212129948e-86	1.68167803139007e-84	184.892465698961	down
FOXF1	-2.18482814826191	1.83836531260778	-23.2078358486787	3.52647352934661e-85	6.87158556289824e-84	183.459496275907	down
EMP2	-2.76551110205229	4.93498256526799	-23.1524067099838	6.92012036218068e-85	1.31097835750201e-83	182.787064111198	down
MCEMP1	-4.14345713430571	2.31484803524692	-23.0622278809808	2.07187785140449e-84	3.81897485042666e-83	181.693231400471	down
RAMP3	-2.91537122988606	3.39879409869393	-23.0523248227353	2.33699921334405e-84	4.19429858815959e-83	181.573124095549	down
LYVE1	-2.59074257184695	1.68017015741935	-22.887362535646	1.7361752891216e-83	3.03608089020751e-82	179.57281394463	down
MGAT3	-2.59369170339631	1.34192484593975	-22.8792929266434	1.91509003428381e-83	3.2652285084539e-82	179.474983490217	down
GRK5	-2.14695348270491	2.11234503986996	-22.8342837532721	3.30944699652364e-83	5.50498256494908e-82	178.929360092286	down
SPOCK2	-3.25362688501428	3.60420492797128	-22.790118220842	5.66033459230482e-83	9.19130521893306e-82	178.394026661322	down
FIGF	-3.32398129462005	1.56692310929146	-22.7113120307704	1.47461533283321e-82	2.33880850463314e-81	177.438973006257	down
CAV1	-3.88043763499661	4.8789070432649	-22.6865393342808	1.99240683763264e-82	3.08823059833059e-81	177.138796587118	down
TNNC1	-3.66550087119013	2.61535312551526	-22.6665044327307	2.54140684666603e-82	3.85164326539162e-81	176.896045085163	down
SCN4B	-1.95551210636317	1.13799933789485	-22.560173546612	9.2454598578831e-82	1.37073991806006e-80	175.607941827162	down
FGD5	-1.83724079335686	1.95137695622209	-22.4713286831263	2.71899484819063e-81	3.94543507758725e-80	174.532001268234	down
GDF10	-2.58339921457623	1.18555026392521	-22.3542976703013	1.12538840859829e-80	1.59898936388341e-79	173.115214915862	down
PLAC9	-2.25774638352664	2.15070050512301	-22.3050398035255	2.04585459192491e-80	2.84749557488325e-79	172.519073623647	down
ARHGEF26	-2.31012503314736	2.04745188148824	-22.2869692428817	2.54735127396557e-80	3.47458713768904e-79	172.300402850824	down
CDH5	-2.36008234322053	3.18559567022462	-22.2732021180176	3.01039695013542e-80	4.02566807841639e-79	172.133817736575	down
FMO2	-3.11540103483997	2.62071375188438	-22.1694146208577	1.06005269767383e-79	1.39029988425683e-78	170.878253834229	down
FHL5	-1.91680758574251	1.13547969934065	-22.1359203805939	1.59115332012489e-79	2.04748408363241e-78	170.473170091129	down
C14orf132	-2.1707357265141	1.63909945554159	-22.0579202570909	4.09615812012934e-79	5.17329599616336e-78	169.53004476323	down
EFCC1	-1.90514224367164	1.3716701523305	-22.0562795395562	4.17843392332324e-79	5.18125806492082e-78	169.510209651636	down
SH2D3C	-1.93918224952917	2.35316536727664	-22.0181457658282	6.63338008976611e-79	8.07850932360801e-78	169.049239022803	down
EMCN	-2.27438070537299	1.83270579450862	-21.9999232220405	8.27255575463751e-79	9.89804039414523e-78	168.828987456538	down
SDPR	-3.42169719080401	3.69716314045218	-21.9008286459784	2.74813320136356e-78	3.23142559194819e-77	167.631569929882	down
RP11-598F7.3	-2.16251494661123	0.99125407771896	-21.897489925417	2.86154663333474e-78	3.30775390497338e-77	167.591235680029	down
SOX7	-2.05082549939322	1.35685353178872	-21.8157538177159	7.69984539691491e-78	8.75215760115995e-77	166.604000275156	down
FAM46B	-2.41933239458361	1.80370449632909	-21.6640685773309	4.82842380921272e-77	5.39833612767717e-76	164.772943663069	down
CALCRL	-2.47441859519815	2.69735993286412	-21.6561400495471	5.31452659436648e-77	5.84597925380312e-76	164.677273899146	down
CD36	-2.76137760095658	1.78819988739908	-21.5841237845084	1.2699441675119e-76	1.37476495594145e-75	163.808470912292	down
MYCT1	-1.82031371348882	1.95597225985842	-21.5167949374314	2.86648982634902e-76	3.05460322120318e-75	162.99652147015	down
CYYR1	-1.89628834112169	2.34267160948108	-21.3857382383277	1.39700266249762e-75	1.46577817818981e-74	161.416926125768	down
GIMAP8	-2.15117460741648	2.37716510582923	-21.2870526288531	4.60049776006901e-75	4.75384768540464e-74	160.228289289521	down
HIGD1B	-2.3887849938437	2.04098655486601	-21.2673744384768	5.83419640566857e-75	5.93868947562084e-74	159.991356461813	down
FAM189A2	-2.65829558873615	1.98634993828152	-21.2629032453781	6.15775766199504e-75	6.17586871394208e-74	159.93752560429	down
VIPR1	-2.48216694469162	1.72321126248486	-21.2198470865511	1.03543914878695e-74	1.02343405720681e-73	159.419228004575	down
RASIP1	-1.89023086760006	1.89682147280442	-21.1838858990923	1.59804377818841e-74	1.55695122389213e-73	158.986444778457	down
PTPRB	-2.15700744666094	1.97877885548622	-20.9449304600014	2.84967081128793e-73	2.7372894271808e-72	156.113260828779	down
INMT	-3.63888026885937	2.95165021045262	-20.9088650629778	4.40012785818266e-73	4.16789888788968e-72	155.680017956576	down
NPR1	-2.34809138068464	1.87083574951677	-20.9033068525211	4.70476617742195e-73	4.39541168904352e-72	155.613258603106	down
ADRB1	-2.38725179679669	1.19931966299988	-20.6869203073288	6.36024411038209e-72	5.86173849091971e-71	153.016343898071	down
HBA2	-4.14122305999752	2.86589659911909	-20.6438399690096	1.06762001499318e-71	9.70822466967131e-71	152.499826964147	down
ERG	-1.63199000030779	1.74424624962738	-20.5887306993019	2.07043043124023e-71	1.85793888698137e-70	151.839339583007	down
TGFBR3	-2.07246469671398	1.56249460045489	-20.5437185822695	3.55558522931373e-71	3.14923263167787e-70	151.300080240526	down
PHACTR1	-1.69100749232912	1.30986693635584	-20.4926738881531	6.56350149017955e-71	5.73885643115699e-70	150.688784526333	down
GOLM1	2.42503844329146	5.72945855368735	20.0776554375087	9.49434611064015e-69	8.19638487019821e-68	145.728479078266	up
SLC39A8	-2.60143270048655	4.26382377124556	-20.0132776794328	2.05053233557162e-68	1.7480788160748e-67	144.960692243058	down
CLEC14A	-2.14996342576085	3.56269248223479	-19.8686013547361	1.15512381053429e-67	9.725857268943e-67	143.236970277726	down
COL6A6	-1.8297477998266	0.928341044204827	-19.8381350289267	1.66185224014398e-67	1.38217466802219e-66	142.874296262428	down
KAL1	-2.66406080713243	2.47902949645802	-19.7732028110072	3.60660604083983e-67	2.96350038536478e-66	142.101707537208	down
CLDN18	-5.61247286300683	2.98695662837894	-19.6784479680292	1.11625624449224e-66	9.06293760409173e-66	140.975199069606	down
GRASP	-1.90578358160879	2.10649908325011	-19.6508500966761	1.55089800722002e-66	1.24436757755771e-65	140.647306496652	down
MMRN2	-1.81698495629488	2.46834980635539	-19.6496662689626	1.57292728792714e-66	1.24736791903059e-65	140.633243478018	down
SLIT2	-2.01379092732955	1.84402489031903	-19.4445594130995	1.80642689573763e-65	1.416072578038e-64	138.199431289512	down
SEMA5A	-2.0728045914304	1.5637096746411	-19.0271785047882	2.55007749900737e-63	1.97631006173071e-62	133.264349223277	down
MME	-2.27260313472	1.38883736495996	-18.8929709262835	1.24595577010251e-62	9.54766106977428e-62	131.682835357023	down
AOC3	-2.66757662623622	3.59537679718325	-18.8646438610001	1.74088066289609e-62	1.31920068010571e-61	131.349375584145	down
VEPH1	-2.41342038239841	1.63062378948252	-18.8436625493575	2.23013376976972e-62	1.67137497910214e-61	131.102467914564	down
CLDN5	-2.60427262307643	2.91965088994761	-18.7626722829921	5.79771917219768e-62	4.2978744298248e-61	130.150017854802	down
ARHGAP31	-1.92475677159627	2.4147953735509	-18.7143865172341	1.02428915445367e-61	7.5114537993269e-61	129.582665529411	down
HHIP	-2.43346170462221	1.08788561378292	-18.6885317012458	1.38900212611734e-61	1.00776537235322e-60	129.279026984841	down
LRRC32	-2.0027167445881	3.13090303876102	-18.6021100359537	3.84170957134248e-61	2.7579430817427e-60	128.264874817761	down
RAI2	-1.9068146274412	2.28234801254523	-18.5878610121258	4.54277352924291e-61	3.22726202806631e-60	128.097780353807	down
CGNL1	-2.03227959423134	2.44837901485446	-18.4308675558738	2.87358798246399e-60	2.02039897323757e-59	126.258994133765	down
CSRNP1	-2.08869861522556	4.05919085488398	-18.352148635942	7.23496503827101e-60	5.03494505724574e-59	125.338570131743	down
TMEM88	-1.68316638444715	1.77688927094256	-18.3105287536466	1.17834329427804e-59	8.11747602724875e-59	124.852361242138	down
EFNA4	1.87588794538495	3.77476866190103	18.2676994453741	1.94592989436537e-59	1.32712418795719e-58	124.352340355167	up
THBD	-2.3517349818896	3.44938765980496	-18.2630237241933	2.05542814790605e-59	1.38792276918012e-58	124.297772119682	down
HBB	-4.5484689401997	4.42332368896801	-18.2510730915128	2.36407550792779e-59	1.58068578079093e-58	124.158319259384	down
RHOJ	-1.48605721452444	2.02044872296602	-18.2458738789697	2.5124164793512e-59	1.66356120283255e-58	124.097657151049	down
CCL23	-1.92848543249457	1.30626059934196	-18.1617738505065	6.7193620048809e-59	4.40635085320074e-58	123.117086208376	down
TIE1	-1.69386468080272	2.32686185550841	-18.1337297309395	9.3255282591949e-59	6.05715264073421e-58	122.790386975006	down
DES	-3.04232525522578	2.22269524347002	-18.1197026295024	1.09862310370442e-58	7.06849959175864e-58	122.627032296974	down
ABI3BP	-2.1627238346725	1.84133311207928	-18.1031188034023	1.3334516768304e-58	8.49919666914327e-58	122.433949271619	down
PIP5K1B	-1.85429293835018	1.4331775663585	-18.0794207774407	1.75856382830567e-58	1.11050049157821e-57	122.158124208388	down
ADH1B	-3.70952148584241	2.5863936616709	-18.0100473139059	3.95110932968639e-58	2.47216198426249e-57	121.351272310483	down
TNXB	-2.09682743191601	1.31876238235741	-17.9725240891545	6.11946485523808e-58	3.79406821024761e-57	120.915230625088	down
SELP	-1.83688129773137	1.70629415192011	-17.9446887421305	8.46410322491469e-58	5.20046702647911e-57	120.591939102942	down
FAM162B	-1.78617201226685	1.6775792514597	-17.8284324961255	3.27520486313504e-57	1.99436581844473e-56	119.24328846173	down
CPB2	-3.22905839487481	1.46143368591395	-17.8229674535164	3.49008431602778e-57	2.10640487038137e-56	119.179954451412	down
MAMDC2	-2.42414720878504	1.79945135602062	-17.789873001073	5.1274733217678e-57	3.06748842582951e-56	118.796549498291	down
OCIAD2	1.97848978903991	5.16066485372919	17.7776033537239	5.91316125486997e-57	3.5067617181055e-56	118.654457976457	up
KANK2	-1.47830243839574	3.6653955361277	-17.7614058787709	7.1373600222579e-57	4.19627546136197e-56	118.466924640904	down
PPAP2C	2.12072395305022	3.39926260349975	17.7569558730671	7.51595979182426e-57	4.38109792993517e-56	118.415411807797	up
HBEGF	-2.37281799857784	3.20127902249523	-17.7380234369633	9.36408249594551e-57	5.41212225613122e-56	118.196295493101	down
SLIT3	-2.03923476726657	1.65784349880867	-17.6480618999573	2.65916082702692e-56	1.52398965044736e-55	117.156092463058	down
PTRF	-2.12333317839742	5.64950883410594	-17.6361700022228	3.05218522732166e-56	1.73465860419448e-55	117.018710972779	down
CD93	-2.10273607254371	3.85527023232549	-17.6185239313357	3.74474503640797e-56	2.11067447506631e-55	116.814906984671	down
CAV2	-2.50354791834466	3.64089480229069	-17.5500780898792	8.27270818017016e-56	4.62457949088201e-55	116.024989448152	down
RETN	-3.01495987356635	1.84271169031795	-17.4998990490709	1.47823662082122e-55	8.19640142601684e-55	115.44649695353	down
B3GNT3	3.07534732445451	3.64030156487105	17.4810412262032	1.83834281680205e-55	1.01108854924113e-54	115.229228391253	up
ETV4	2.63871857297592	3.2842568784843	17.4118807674574	4.08693999213882e-55	2.22983445971094e-54	114.433040701013	up
HSPB6	-2.43734607376689	2.24221036225914	-17.3800094885353	5.90401944123155e-55	3.19566766580946e-54	114.066472861555	down
ST6GALNAC5	-1.75227790878299	1.46724407165582	-17.3148367492047	1.25177361528518e-54	6.72212287893302e-54	113.317563340035	down
HEG1	-1.97363617085185	3.15468912146343	-17.211553683297	4.11101413458917e-54	2.19039971858579e-53	112.132605238272	down
TSPAN18	-1.64670923931576	1.9684736717721	-17.2084630768022	4.25977648141301e-54	2.2520678762199e-53	112.097182943919	down
TBX3	-1.58168447275684	1.55195089856632	-17.1844120231255	5.61685188839792e-54	2.94668691375953e-53	111.821599228166	down
COX4I2	-2.07780323378775	2.6997754757843	-17.1799899523978	5.90976130099833e-54	3.07668489105409e-53	111.770943827896	down
FXYD6	-1.59540435899342	2.1047045346164	-17.1675058053256	6.8216021498328e-54	3.52449444408028e-53	111.627959691257	down
LAMP3	-3.17165309979774	4.54335083994863	-17.1375697262179	9.621795974572e-54	4.933883349367e-53	111.285235358692	down
TNS1	-2.13720103860775	4.09172910973306	-17.0875226677538	1.70914953065994e-53	8.69880582022445e-53	110.712717652353	down
KIAA1324L	-1.69473028651564	1.7784723246199	-17.0749871244392	1.97352090233027e-53	9.96993522510552e-53	110.56940452005	down
COX7A1	-1.61886618714164	2.57933123534364	-17.0553706549836	2.47147027670873e-53	1.23936965346717e-52	110.345209773961	down
PDZD2	-1.76206553006592	1.40945146200551	-17.0291824763472	3.33691899988042e-53	1.66115237804266e-52	110.046043851924	down
ANGPT1	-1.73832294553181	1.40832466214417	-17.0270309139867	3.42022959095138e-53	1.69028737755713e-52	110.021471994349	down
SPTBN1	-1.63757313448766	4.56720601229003	-17.0032230050543	4.4929436979044e-53	2.20445151220921e-52	109.749645092967	down
KIAA1462	-1.81943427883721	2.57150229273655	-16.9035516485696	1.40578597230392e-52	6.84818595079482e-52	108.613065239974	down
FGFR4	-2.29788161523046	1.89612312993761	-16.9017581831558	1.43490799063583e-52	6.94047694761444e-52	108.592634998766	down
SFTPC	-7.75071513552512	5.90807815793582	-16.8570772193912	2.39093606120344e-52	1.14832281249348e-51	108.08389573356	down
LTBP4	-2.11788750443243	3.69936280358309	-16.7813835374433	5.67232523200357e-52	2.70076733624398e-51	107.223120790287	down
SESN1	-1.37976106742332	2.33679469810586	-16.7809183165879	5.70249994749463e-52	2.70076733624398e-51	107.217834599621	down
WFS1	-1.61735364506632	3.8859229688603	-16.6873044039806	1.65678483050357e-51	7.79260175450643e-51	106.155182048362	down
LGR4	2.03180376824256	3.22057078483186	16.6535337108889	2.43298576977937e-51	1.13650431163667e-50	105.772357690679	up
RP11-401P9.4	-1.51644018661707	0.967522331298003	-16.5931392934666	4.83360995393978e-51	2.24253196502512e-50	105.088424494795	down
GPX3	-2.51291582177142	5.82550252063165	-16.5915571376561	4.92126324096659e-51	2.26777130428325e-50	105.070519557416	down
TMEM204	-1.60815818303815	3.25814212111671	-16.4620799156658	2.13745774907382e-50	9.78353144206943e-50	103.607370078633	down
GPM6B	-1.49132593662212	1.41096328912464	-16.4050431926773	4.07654004209088e-50	1.85346687247065e-49	102.964173071444	down
TBX4	-1.83315777629292	1.77298669568097	-16.3753786920946	5.70140927274377e-50	2.57507359206043e-49	102.629978612966	down
SCN7A	-2.00312055077828	1.56814376226065	-16.3206878067839	1.05761851095222e-49	4.74536726624616e-49	102.014436825248	down
ESAM	-2.00610528229976	3.99783750765047	-16.2501891374747	2.34285779768882e-49	1.04433269151881e-48	101.222128426714	down
TMEM184A	1.88986309506398	2.40388209572639	16.209439169119	3.7080869093921e-49	1.64215277415936e-48	100.764750542288	up
BCL6B	-1.35824602061128	2.04413382404827	-16.1267652568508	9.39984881645645e-49	4.13593347924084e-48	99.8381746781381	down
SFXN4	1.25963366915765	3.72625179189065	16.0917164605509	1.39361568306543e-48	6.09260189647836e-48	99.4459155529774	up
PPP1R15A	-1.66425145983079	4.83804943127986	-16.0906839487012	1.40986995059375e-48	6.12440322487219e-48	99.4343649201401	down
GGCT	1.55608323018674	4.83878438034307	16.0594403835667	2.00220926049604e-48	8.64244756745758e-48	99.0849822740486	up
ITGA8	-1.72642587633172	1.70896076195699	-16.034947038114	2.63541495735104e-48	1.13041069239837e-47	98.8112700579698	down
SPP1	4.29985453469818	6.4861111564909	16.0077742119895	3.5740575574668e-48	1.52344203387022e-47	98.5078067099764	up
ITIH5	-1.56480198715921	1.15666590665175	-15.9869162841576	4.51508562446583e-48	1.91260148812776e-47	98.2750050570014	down
TACC1	-1.72577664391144	3.23382632195522	-15.9237100874948	9.16098466486723e-48	3.856661445333e-47	97.570275760696	down
LHFP	-1.57419100438229	3.74680862068916	-15.912903687587	1.03378373853405e-47	4.32540189987866e-47	97.4498989062994	down
KDELR3	1.95055632320166	4.42020485057779	15.9123222329217	1.04052728207823e-47	4.32707077059362e-47	97.4434227717317	up
WIF1	-4.03348267845241	2.40251836224782	-15.8988937890546	1.20908287252143e-47	4.99754253975526e-47	97.2938855322829	down
CRTAC1	-3.16815975296315	2.66321671934416	-15.8729673561792	1.61540760779119e-47	6.63679511152766e-47	97.0053153510796	down
VWF	-2.32970740580773	4.27256917261854	-15.8600798377971	1.86551029975444e-47	7.61843128402713e-47	96.8619430627316	down
FAM83A	3.46110742592665	3.37490460622168	15.8593030353284	1.88176405882512e-47	7.63906600070672e-47	96.853302711036	up
WASF3	-1.43280103862489	1.48401512791687	-15.8195912563209	2.9313744814831e-47	1.18295703927306e-46	96.4118167464136	down
AMOTL1	-1.55328440350616	2.36220596910742	-15.8102898561711	3.25186819149511e-47	1.30457300388216e-46	96.3084752608054	down
PCOLCE2	-2.03031552646494	1.44594781284571	-15.8090574904184	3.29687492767626e-47	1.31489397700305e-46	96.2947851323449	down
AFAP1L1	-1.30852478879726	1.93947135316516	-15.806240424021	3.40210372699901e-47	1.34897368710077e-46	96.2634924717574	down
S100A3	-1.67945754048879	1.46116563344975	-15.7661586525892	5.31847821955478e-47	2.09664863915397e-46	95.8184993173062	down
HMGB3	2.87752207584428	5.37868752779535	15.7177381933842	9.11869239251074e-47	3.57410816763927e-46	95.2815425225268	up
SPAG4	1.88820793421481	2.61580264970497	15.7096477580596	9.97762074643253e-47	3.88842134232399e-46	95.1918897721105	up
RCAN1	-1.46708280277838	2.69893397311035	-15.7064470478969	1.03393004728482e-46	4.00647893322866e-46	95.156426879619	down
CASS4	-1.32277736426262	1.40864506341802	-15.6893021237453	1.25113699171576e-46	4.82076513192173e-46	94.9665168115245	down
LDLR	-1.85083745678943	3.79250060376118	-15.6293942645973	2.43436251655166e-46	9.32716424881028e-46	94.3036031015368	down
SPTBN2	1.69565598409334	2.51282498964095	15.5761780464242	4.39337135220941e-46	1.67389902916582e-45	93.7156172342375	up
CBLC	2.26562457900553	3.23248919074273	15.5578203524097	5.3847813068948e-46	2.04023380627903e-45	93.5129768296556	up
FAM83H-AS1	1.83963152715241	3.38895999753566	15.5198108992531	8.20354388206118e-46	3.09105907600316e-45	93.0937293262021	up
CRYAB	-1.78226269809512	2.10878829066674	-15.5112017511196	9.02376340633824e-46	3.38143222149598e-45	92.998829429451	down
DENND2A	-1.31289500423154	1.47841861406021	-15.5010806363759	1.00932292469439e-45	3.76152040787744e-45	92.8872912091087	down
MFAP4	-2.96779093429508	5.10723839893343	-15.4615408454048	1.56290896503473e-45	5.79295605518307e-45	92.4518430178673	down
LGALSL	-1.59899515017553	2.62581989475326	-15.4314075852013	2.18033734795774e-45	8.03778416922799e-45	92.1203039544027	down
TGFBR2	-1.69109564246558	5.31826399406968	-15.4248802886502	2.34330310314379e-45	8.59211137819391e-45	92.0485239844281	down
SLC35F2	1.57699632232869	3.37721685283638	15.3947221260747	3.26884593834946e-45	1.18768140752518e-44	91.7170456892399	up
MMRN1	-1.66612565648022	1.39599773502921	-15.3944823703275	3.27750429640252e-45	1.18768140752518e-44	91.7144115620389	down
NHSL1	-1.45121916449468	1.94798155781654	-15.3940995904895	3.2913751616167e-45	1.18768140752518e-44	91.7102061066912	down
ADM2	1.74268701026326	1.9799308637111	15.3843721809603	3.66421177564692e-45	1.31525917420589e-44	91.6033497604043	up
WISP2	-1.66846852653011	1.63864741902732	-15.3739406790793	4.11095997949347e-45	1.46789251623798e-44	91.4887909574585	down
AGTR2	-2.44626525237809	1.14389617281128	-15.3616747127249	4.70623979124879e-45	1.6716955925165e-44	91.3541285663086	down
TNFRSF21	1.84499298355738	5.48449266773171	15.3603283726905	4.77660440854309e-45	1.68789855265616e-44	91.3393505215152	up
KLF6	-1.65199350002983	4.90069958167265	-15.3595634630334	4.81704783142703e-45	1.69341578403775e-44	91.3309547699076	down
BZW2	1.27184244213291	4.59385090634333	15.3339327716008	6.38899694017104e-45	2.23451072471623e-44	91.0497325102079	up
KRT4	-2.56280332690851	1.24463088193037	-15.3053333950963	8.7536342694156e-45	3.04590743456196e-44	90.7361759298349	down
SLC1A1	-2.16443042852969	2.42301426640078	-15.2803948656053	1.1517293448852e-44	3.98720514320665e-44	90.4629620512772	down
METTL7A	-1.95756344283698	4.22292484618408	-15.2693056333478	1.30110039860666e-44	4.48156803964516e-44	90.3415359237594	down
ADAMTS1	-1.99956380484425	2.68718057037244	-15.2577290736941	1.47768245867511e-44	5.06421827545942e-44	90.2148143452227	down
ROR1	-1.31207519210894	1.30599758886943	-15.2310925340913	1.98008938885258e-44	6.75210481598731e-44	89.9233987583469	down
KCNK3	-2.05538453980437	1.4639974238193	-15.2251037216371	2.1147012137127e-44	7.17525486443811e-44	89.857908976545	down
SYNPO	-1.65743764118348	3.67644416762476	-15.1908596183444	3.0795486506146e-44	1.03972880184117e-43	89.483653354541	down
CD34	-1.42239624602772	2.67129258898895	-15.1817395177185	3.40357255798579e-44	1.14346624854498e-43	89.3840413869415	down
FUT2	1.96674053863067	2.52379024821013	15.1790564202499	3.50521845402943e-44	1.17184264002357e-43	89.3547409253389	up
ITM2A	-1.88839165455582	3.26551074439607	-15.1654360577332	4.06983051108858e-44	1.353963126128e-43	89.2060362994286	down
PPAP2B	-1.25372253757496	3.79731064271467	-15.1176381823375	6.8705978187738e-44	2.27463481184647e-43	88.6846520945688	down
SVEP1	-1.57044408108839	1.37579791595232	-15.0852415893246	9.79394676679781e-44	3.22679792026865e-43	88.3316795792967	down
MYADM	-1.81322455726763	5.26569855382705	-15.0686151928122	1.17467588765963e-43	3.8515815162686e-43	88.1506592167918	down
RNF144B	-1.58217354309572	2.957616334881	-15.0457848125866	1.507577858192e-43	4.91946458988968e-43	87.9022372431417	down
EPCAM	1.56760569310844	7.28369203008757	15.0182525609524	2.03639807715462e-43	6.61344518390214e-43	87.602876366628	up
KLF4	-2.24650960359749	3.20454587218679	-15.0088824139961	2.25569561251703e-43	7.29092136368063e-43	87.5010496495822	down
CFD	-2.58326517630323	4.09217070516356	-15.0012144591276	2.45256347887919e-43	7.88985043677172e-43	87.4177420319503	down
LEPR	-1.50394040195669	1.4449461355109	-14.978464768291	3.14330756973002e-43	1.00644871481496e-42	87.1706928047471	down
STAC	-1.64203823616163	1.37588602062196	-14.9776327275067	3.17195442468704e-43	1.01087519515727e-42	87.1616604819742	down
TRAF4	1.28077120092713	4.48788266997019	14.9754195753956	3.24942612243178e-43	1.03074819325511e-42	87.1376364283274	up
RASGRF1	-1.90552362662509	1.25256661290801	-14.9721683827797	3.36666955859644e-43	1.06299474026054e-42	87.102347199779	down
SGCA	-1.52321718968727	1.41554863657763	-14.9364975605178	4.96590655313324e-43	1.56071348812759e-42	86.7153937997637	down
TBX5-AS1	-1.17751644815979	1.24099105345008	-14.9185209180362	6.03946270763859e-43	1.88940989294015e-42	86.5205426978416	down
TBX2	-1.61728783851392	2.36644105614363	-14.9121563897128	6.47263469329798e-43	2.01567893188549e-42	86.4515821754268	down
ACE	-1.54213955098401	2.50781039940286	-14.9084019755482	6.74254978651667e-43	2.09019043382017e-42	86.4109088309109	down
HIST1H2BD	2.130090939662	4.12592841328073	14.814494997148	1.87056163978654e-42	5.77250243590235e-42	85.3950843590559	up
HSPB8	-2.00788967572846	3.29318599593462	-14.7617984979211	3.31204511541859e-42	1.01748413005202e-41	84.8263334337506	down
PID1	-1.87495885180499	2.40606080130074	-14.7336447148124	4.49258182046087e-42	1.37396448500193e-41	84.5228530708129	down
RP3-425C14.4	-1.19855194451381	1.9603994450158	-14.7058700153288	6.0673718261464e-42	1.84729802921065e-41	84.2237212275968	down
PPP1R14A	-1.74282565085269	2.55389071461704	-14.6877758541945	7.37834782648991e-42	2.23645920785161e-41	84.028988834698	down
TOM1L2	-1.17418235673685	2.84347037232718	-14.6649857501415	9.43841017287461e-42	2.84822820261083e-41	83.7838763510382	down
SPARCL1	-1.97912891412723	5.52201284194414	-14.6133104415067	1.64853059854547e-41	4.95285404496922e-41	83.2287546366909	down
S1PR4	-1.48483419867067	2.20785595249287	-14.58446039205	2.24980022061831e-41	6.72966557220037e-41	82.9192320861852	down
PVRL4	1.97118414585404	3.93780149827348	14.5665185080096	2.72940338571736e-41	8.12861619676523e-41	82.7268844845712	up
ITPRIP	-1.34155197898144	2.59213806483076	-14.5631613575763	2.82986428694216e-41	8.39116279867196e-41	82.6909062185285	down
ANXA3	-2.00258815983781	3.4434499955054	-14.5186142350253	4.56990478242683e-41	1.34920998338316e-40	82.2138693069063	down
LPHN2	-1.68689024946965	2.54704348320034	-14.5075512619306	5.14697160380433e-41	1.51303216973903e-40	82.0955075569891	down
EPN3	1.67352188011859	2.04304898115445	14.4627419376009	8.32807696337413e-41	2.43766029571723e-40	81.6165346818921	up
ENG	-1.55124685276329	5.24221467611415	-14.4376309025349	1.09026399321204e-40	3.17760702295132e-40	81.3484278950838	down
IL33	-2.27867869709805	2.9669583089332	-14.4323919336837	1.15325909366731e-40	3.34690511438769e-40	81.2925202396719	down
GAS6	-1.81130279906438	4.09282221541567	-14.3902968421477	1.81046959771304e-40	5.23195027813683e-40	80.8436550650677	down
PHKA1	1.1260969639459	2.16560594279572	14.3845220570438	1.92592657579285e-40	5.54211782569925e-40	80.7821268618069	up
ADAMTSL4	-1.71339566085876	2.2762559940995	-14.3809134949279	2.00177055095599e-40	5.73616603257136e-40	80.7436849874595	down
C11orf80	1.14777180556572	2.69947019006783	14.3352107559925	3.26357307693386e-40	9.31279011911669e-40	80.257217400754	up
SLC39A11	1.17948493473302	3.59923377507394	14.2987744104259	4.8161755948205e-40	1.36859656486149e-39	79.8699188833346	up
GALNT7	1.40757346165157	3.41731964442859	14.2609169781503	7.21249931207262e-40	2.04104752316744e-39	79.468021694617	up
PGM5	-1.37091388387077	1.22599091934848	-14.244257141327	8.6138233805231e-40	2.42753204360197e-39	79.2913240392507	down
PDK4	-2.43117071612021	3.24505741864646	-14.216563712321	1.15685668708991e-39	3.24681588722355e-39	78.9978249962485	down
FBLN5	-1.86373659685682	3.30313593680895	-14.2157283770374	1.16718896313203e-39	3.26238882318052e-39	78.9889763289779	down
CHRDL1	-2.39562898991222	2.32942481252324	-14.2074590654448	1.27456763874387e-39	3.54798012091152e-39	78.9013936344477	down
GPC3	-2.60321623748444	3.19818523882482	-14.1156728363504	3.379776781171e-39	9.36995026324644e-39	77.9309422414868	down
GATA2	-1.44286906786161	1.95596489097778	-14.0719050106617	5.3749527859716e-39	1.48409627531685e-38	77.4692821842667	down
CTNNAL1	-1.26241220881228	3.6758109602853	-14.0063663397966	1.07525619630705e-38	2.9569545398444e-38	76.7793197897695	down
FERMT1	1.81738645478087	2.29949150662964	13.9868977118075	1.32078911722897e-38	3.61758304397655e-38	76.57467293443	up
GATA6	-1.70183528047066	2.12811597926306	-13.98137735909	1.40006943665439e-38	3.81938942319317e-38	76.5166710524185	down
SERINC2	1.84384909110364	5.41144559500128	13.966110993243	1.64488217630088e-38	4.46936113241911e-38	76.3563285045962	up
MS4A15	-3.33038632598604	2.11074368823193	-13.8995958867263	3.31601653042754e-38	8.97429870536342e-38	75.6587513569634	down
SRPX	-1.74291977682282	2.26606268229339	-13.8950743143701	3.47767194142689e-38	9.37459392906379e-38	75.6113924721031	down
TMPRSS4	2.67149533423431	2.86743057571526	13.8845841225511	3.88360675312666e-38	1.04276370300487e-37	75.5015484242879	up
CRABP2	4.15508622812406	5.65552307363072	13.8688986527575	4.5802992792353e-38	1.22500553272097e-37	75.337382522291	up
RBP4	-2.37544944580628	1.92864233219743	-13.8667175721354	4.68656733303515e-38	1.2485308285664e-37	75.3145625480473	down
MT1M	-2.19509294023731	1.83397649013898	-13.8376625906112	6.36025392039285e-38	1.68781835552837e-37	75.0107434125928	down
PTPLAD2	-1.10988925707818	1.74655915764736	-13.8174463783017	7.86444245863131e-38	2.07889525456843e-37	74.7995402374226	down
DBNDD1	1.45055314879005	2.70332803404336	13.7894177438945	1.05530284727067e-37	2.77882834686717e-37	74.5069800781889	up
PLEKHN1	1.38335952541282	1.61494470448997	13.7661923773442	1.34617629747418e-37	3.53112398029766e-37	74.2647865726847	up
SAMD10	1.23992359527553	2.43713679162984	13.7512859734078	1.57365838761579e-37	4.11201157223742e-37	74.1094534441616	up
KLF9	-1.47620732734147	3.55070779191889	-13.7318816031213	1.92807725362846e-37	5.0188881182237e-37	73.9073786959235	down
EFNA3	1.41513663760636	1.71644707734848	13.6703140272919	3.66942458586651e-37	9.51538999072607e-37	73.2671971478695	up
KLF13	-1.23831640588825	3.5097403485501	-13.6571439316646	4.21015459656526e-37	1.08762327077936e-36	73.1304475717628	down
LPL	-2.69669688971495	3.20054811489582	-13.6464814999849	4.70553909702622e-37	1.21101043931014e-36	73.0197860700972	down
FZD4	-1.37350541921463	2.38025142095974	-13.636888092397	5.20068485623717e-37	1.33340867366682e-36	72.9202579885338	down
CCDC69	-1.51309813000303	3.33490348722443	-13.6317869974663	5.48477010131836e-37	1.40097872999967e-36	72.8673508341828	down
MVB12B	-1.20912437262676	2.09367359347242	-13.609993178522	6.88321964999352e-37	1.75162529899089e-36	72.641427516038	down
CFL2	-1.16419181690243	2.33995083310329	-13.6074423956639	7.06855322505124e-37	1.79210159832154e-36	72.6149974206592	down
HYAL1	-2.18337282610981	2.4639185260512	-13.5794379158505	9.46107879101848e-37	2.38979842054615e-36	72.3249975052009	down
ICAM2	-1.13862770273822	2.20658438061818	-13.5725132074052	1.01678018783576e-36	2.55883427344645e-36	72.2533370100738	down
SORBS1	-1.21772392299065	1.73852590565038	-13.5718463548263	1.02385755303566e-36	2.56717224694971e-36	72.2464370823308	down
OGN	-1.85435466345785	1.31524000677154	-13.5266551966779	1.6376080942831e-36	4.09102095348379e-36	71.7792585890518	down
A2M	-2.03458794971696	7.29752159003502	-13.5239819796586	1.68369939372816e-36	4.19081381942556e-36	71.7516489879105	down
PCDH17	-1.26924259806575	1.83672545787044	-13.5029075539073	2.09533868594447e-36	5.19643994114228e-36	71.5340881497281	down
LMOD1	-1.590350572375	2.37841042189627	-13.4722334101237	2.87989049628252e-36	7.11625115385752e-36	71.2177452134261	down
CTD-2562J17.6	-1.86247774704532	3.25552301060623	-13.4329984849434	4.32322498243161e-36	1.06441856968172e-35	70.8136702775621	down
FGFR2	-1.68656795502774	2.03177089583287	-13.4277292016932	4.56543714318857e-36	1.12001011930022e-35	70.7594503288455	down
P3H2	-2.21827922005815	2.37686263925555	-13.4139800947669	5.26299969059889e-36	1.28651103547973e-35	70.618027840688	down
RASL12	-1.33357080355892	2.43280647154491	-13.4101482389235	5.4756712293479e-36	1.33371706371974e-35	70.5786273413909	down
SCARA5	-1.7345512690626	1.01060999830036	-13.4043031597053	5.81668141073077e-36	1.41173548829836e-35	70.5185377143548	down
MIR27A	-1.22805210213453	0.715241394198688	-13.3748202983522	7.88731726529879e-36	1.90750013295524e-35	70.2156557691909	down
STX1A	1.63913617455685	2.11369558498477	13.3648926550686	8.73832750381949e-36	2.10584429597346e-35	70.1137477565309	up
RHBDL2	1.45186946524558	1.95764327472887	13.3560289829355	9.57510610971428e-36	2.29937407282575e-35	70.0227956984305	up
NEBL	-1.50375388537396	2.45836622353342	-13.3132265033272	1.48844463058233e-35	3.56182188791981e-35	69.5840456574245	down
TMEM139	-1.81706387312574	1.55102856890551	-13.2612959545863	2.53947556596661e-35	6.05567250345884e-35	69.0527455897279	down
ACKR1	-2.25375180726022	2.54750833607274	-13.2241574339302	3.71855110778573e-35	8.83641761501695e-35	68.6734708649422	down
PRKCQ	-1.13390007730972	1.33765032862686	-13.1864156281017	5.47571189174117e-35	1.29667899658593e-34	68.2886266738716	down
HS6ST2	2.23717363907477	2.68319768305694	13.1387506679019	8.91926184988649e-35	2.10482234658221e-34	67.803455176257	up
PHLDA2	2.13842553504304	4.42295227902674	13.1351830301063	9.25064122108144e-35	2.1754956250957e-34	67.767179567146	up
SECISBP2L	-1.3372266837519	3.26483170754409	-13.0946630790411	1.3994189606862e-34	3.2797379078625e-34	67.355553167661	down
PROM2	1.96404549936227	3.44847773905768	13.0924919872687	1.43077668223655e-34	3.34174553864837e-34	67.3335175940144	up
C1orf198	-1.12612255502425	4.56325421631902	-13.0870999187617	1.51171632570522e-34	3.51873902433774e-34	67.2787992887183	down
KCNJ5	-1.31979801773047	1.15121954024338	-13.0805080773299	1.61688492717189e-34	3.75073306235113e-34	67.211922615912	down
KLF2	-1.73669629092521	3.60132321931758	-13.0448308355594	2.32610303830428e-34	5.3776348207577e-34	66.8502858916008	down
NTN4	-1.70031285586833	3.69486319816974	-12.9781749565586	4.58247385744248e-34	1.05582674688371e-33	66.1761029959184	down
ID4	-1.98574397754737	2.8757919079617	-12.9490708175746	6.15769310407376e-34	1.41398878686138e-33	65.882334230225	down
MYOZ1	-1.30872084998404	1.11504406423208	-12.9467957487921	6.30147221929135e-34	1.44214901126064e-33	65.8593858182865	down
NRN1	-1.63190301461314	1.96584842389612	-12.9069666509446	9.43568503707618e-34	2.1522197977545e-33	65.4579979574377	down
PCDHGC3	-1.24858705686613	1.90450454937756	-12.9044039681717	9.68377005431861e-34	2.20144372568176e-33	65.4321955369264	down
PROS1	-1.55162731700252	3.42261095202723	-12.8442543539544	1.77925119944371e-33	4.03139308312496e-33	64.8274034014338	down
XPR1	1.55807882963973	3.95875766153125	12.8426229359225	1.80881191090174e-33	4.08480040806288e-33	64.8110219408491	up
C1orf106	1.57946941675685	2.82686874879747	12.8392828511342	1.87086726516709e-33	4.21099496648169e-33	64.7774870004498	up
FAM167A	-1.71634066206915	1.68585465952576	-12.8289561618619	2.07645435132035e-33	4.65836140658053e-33	64.673836602767	down
SOCS2	-1.5927014036175	1.98693590145182	-12.7980696862377	2.83550219482621e-33	6.34036884220155e-33	64.3641056191132	down
TXNDC17	1.41376127336792	4.08803338069415	12.7467927745798	4.75186928729458e-33	1.05907674965193e-32	63.850831514946	up
RP11-783K16.5	1.33428195681892	1.4660355020081	12.7231292983193	6.02804061853493e-33	1.33912824164196e-32	63.6143582398824	up
GALNT18	-1.3501324983293	3.14014675577561	-12.7220378321213	6.09450991722887e-33	1.34949862452925e-32	63.6034570570633	down
RP11-93K22.13	1.02013644421642	1.03121222745422	12.7002168168148	7.58764513567285e-33	1.67468413674074e-32	63.3856281984488	up
TOX2	-1.23206763555108	1.65840676411402	-12.6667880342081	1.06101863033626e-32	2.33424098673978e-32	63.0523385322405	down
CA3	-1.37099740248754	1.12985822808065	-12.6598761227144	1.13711530401698e-32	2.49360976636521e-32	62.9834884733608	down
FOSB	-3.26734587062697	3.19121821779838	-12.650194853607	1.25291928065223e-32	2.73875304296417e-32	62.8870888226729	down
NPNT	-2.10541156428662	3.49541430379918	-12.6458503099234	1.30863414853955e-32	2.85140092429384e-32	62.8438424781233	down
UNC5CL	1.72032864989879	2.19226852717477	12.6437190082353	1.33686116577294e-32	2.90362839190174e-32	62.8226302435074	up
MS4A2	-1.22585002518238	1.02946591629931	-12.6428778525022	1.34816754723425e-32	2.91888973718654e-32	62.8142590258925	down
MOCS1	-1.04207889139082	1.82534412749464	-12.6343280654086	1.46863128185634e-32	3.16964093109501e-32	62.7291893085478	down
TSPAN7	-2.25142889239351	2.71613471685547	-12.6302486663986	1.52982713821474e-32	3.29130002606451e-32	62.6886112435318	down
GNG11	-1.79660258594544	3.47072800465787	-12.6084553265745	1.90241106155136e-32	4.08001366030826e-32	62.4719589386824	down
TDRKH	1.07883528120301	2.69845191926571	12.6046613134466	1.97594431098627e-32	4.2244326648672e-32	62.4342638227722	up
PC	1.28766039792907	2.67121188710523	12.5952302630978	2.17122127031206e-32	4.62741533235259e-32	62.340590664724	up
COLEC12	-1.75857224426457	2.66066988372072	-12.5815112353855	2.49007129599292e-32	5.29043185005349e-32	62.204399638126	down
PVT1	1.28302520074029	1.62849617165385	12.5775136855304	2.59146096700915e-32	5.48874652018708e-32	62.1647314105633	up
HOXA5	-1.25863491498588	2.02269123343035	-12.5624832074066	3.01083610225379e-32	6.35724526853587e-32	62.015647058061	down
EFEMP1	-1.83769042476217	4.71249438162358	-12.5613802577804	3.04414677404917e-32	6.40774104907882e-32	62.0047111725765	down
PTPRM	-1.30383797469999	2.66338569040682	-12.5040920412826	5.38687008768797e-32	1.13041396917021e-31	61.437455806203	down
ABCC3	2.07290780679964	4.20523577928985	12.4531189133677	8.94007537991643e-32	1.87028570831381e-31	60.9339981290006	up
PKP3	1.3839366691767	4.23947055881508	12.4492535305563	9.28974066343086e-32	1.93749331267885e-31	60.8958689366583	up
NPR3	-1.32387569780366	1.57133823293097	-12.4296571224439	1.12831871033862e-31	2.34607731844798e-31	60.7026709979651	down
PAPSS2	-1.57133496738178	4.34920275521513	-12.4066665450053	1.41705294198177e-31	2.93747752714763e-31	60.4762374627502	down
SEPP1	-1.81458408409394	4.04133364450466	-12.4056216408778	1.43179544079944e-31	2.95904391098552e-31	60.4659520651045	down
SH3BP5	-1.12697341247117	2.00625755819837	-12.3947684060852	1.59424785014831e-31	3.28482487553216e-31	60.3591494896683	down
TIMP1	1.57563916713616	7.93617672616357	12.3827430578756	1.79574229618779e-31	3.68884411445805e-31	60.2408766434881	up
LAD1	1.75010563987592	5.14508692116718	12.3771585857451	1.89774456839978e-31	3.88667205900496e-31	60.1859746356989	up
FAM65A	-1.10479446132775	3.21607803985555	-12.3747587109354	1.94333168420017e-31	3.96812038510333e-31	60.1623854799932	down
TRGJP2	-1.53042376852406	0.856531920610558	-12.3403357325666	2.73080924017592e-31	5.55943851283575e-31	59.8243269641081	down
STK39	1.31171635013382	3.76167074879843	12.324203872044	3.20219673915501e-31	6.49969695268964e-31	59.6660914396638	up
TBX5	-1.07973721741037	1.58858545697182	-12.3157547508975	3.48055246556392e-31	7.04372932200176e-31	59.5832637612644	down
NDRG2	-1.43184299322446	2.59861460672564	-12.3100813560324	3.6808466510821e-31	7.42703377526033e-31	59.5276656711099	down
APBB1	-1.19735889860807	2.33911688722496	-12.295724316251	4.24044016418727e-31	8.53091502057735e-31	59.387037342351	down
MIR4653	1.54168288752665	1.75484538988301	12.2791267979452	4.99360192178945e-31	1.00165779725306e-30	59.2245844383309	up
CTA-384D8.35	1.70768398187137	2.37064476185418	12.2350574081797	7.70316135312798e-31	1.5406322706256e-30	58.7938748703894	up
FILIP1	-1.28018188399081	1.38359732997499	-12.2168216684816	9.21409846733414e-31	1.83743133179002e-30	58.6159184146728	down
BAIAP2L1	1.11949140236477	4.15021197564598	12.20432300967	1.04166071188998e-30	2.07117377699407e-30	58.4940395858241	up
GJA5	-1.50514341919683	3.11587280556187	-12.1872099676319	1.23201515333398e-30	2.44254167027259e-30	58.3272850626404	down
TMEM62	0.93462053574001	3.31060891995695	12.1207311655127	2.36156955858889e-30	4.66837808393514e-30	57.6808257256636	stable
ST14	1.39651215640238	5.90008580330062	12.1157386996861	2.47962372546413e-30	4.88758202533682e-30	57.6323632109409	up
GPRIN2	-1.71122121801188	2.28480567620172	-12.094679829623	3.04572326547826e-30	5.98611892523393e-30	57.4280742545574	down
C1orf115	-1.58052554671264	2.87542511577746	-12.090610625261	3.16910196781893e-30	6.2107113277371e-30	57.3886241857861	down
MYH10	-1.39205444719481	3.66790158932427	-12.0651536572996	4.06207628474828e-30	7.9379255764995e-30	57.1420060667652	down
RP11-465B22.3	1.29072170261048	1.60976885762976	12.05424622054	4.51752574978266e-30	8.80272160386222e-30	57.0364347387524	up
PRG4	-1.84564950224257	1.19788811222752	-12.0449154707276	4.94723068401542e-30	9.61256788176215e-30	56.9461697314879	down
FAM167B	-1.11959688660968	2.4768417325575	-12.0431271572255	5.03411594874148e-30	9.75359965068662e-30	56.9288745435513	down
GJA4	-1.21985846327314	2.57537624710849	-12.0380332979195	5.29001112188456e-30	1.02203614309498e-29	56.8796191873724	down
SEMA4B	1.44079619277481	4.56012223703904	12.0216072038551	6.20666250647791e-30	1.19574684446834e-29	56.7208721408013	up
PTGES	2.11022615017046	3.80178068076215	12.0166550332676	6.51284000273894e-30	1.25119912165295e-29	56.6730385536928	up
JUND	-1.31498407865121	6.14732064581571	-12.0126010452508	6.7746363411809e-30	1.29783763614758e-29	56.6338895151718	down
ST6GALNAC2	-1.2758252756227	1.56661212347161	-11.9932253439524	8.17788630118904e-30	1.56227407770614e-29	56.4468906943778	down
STOM	-1.25582055489465	6.39201196845469	-11.9767681423596	9.59444716060244e-30	1.8277689842265e-29	56.28820303826	down
NIPSNAP1	1.0298239601171	4.61196544780585	11.9763555169801	9.63293739073712e-30	1.82998977729323e-29	56.2842260246488	up
CRIM1	-1.3054910581702	3.6640350927168	-11.9513513448013	1.2276041585836e-29	2.32562787820559e-29	56.0433837363838	down
EDN1	-1.90944232725167	3.52752049088299	-11.9425733533312	1.33657639906958e-29	2.525055690209e-29	55.9589061865155	down
LAMC3	-1.30486414001024	1.6600487278607	-11.904336938532	1.93505343958641e-29	3.64559791656888e-29	55.5913695400362	down
PDGFB	-1.23922009741479	2.80504694912753	-11.9022847948202	1.97382633861336e-29	3.70840099981904e-29	55.5716642883742	down
MYRF	-1.80666122141792	1.91964487471254	-11.8965609988669	2.08610292900646e-29	3.90857746588572e-29	55.5167138153999	down
PPBP	-1.8112185361701	1.06305115817698	-11.8833506407149	2.37007675812767e-29	4.42847218915909e-29	55.3899515531542	down
KHDRBS2	-1.26221838029249	0.889548142133833	-11.8782479237179	2.4897857241518e-29	4.63943678653423e-29	55.3410106897159	down
NES	-1.53632463735588	3.20748596032854	-11.8584674315524	3.01345247734809e-29	5.59993076172044e-29	55.1514152949547	down
LIFR	-1.5162866272369	2.67899328134298	-11.81872613794	4.4195003050374e-29	8.19048697835735e-29	54.7710842371162	down
APOLD1	-1.26833434416886	1.95532614002022	-11.8029485546109	5.14405413855035e-29	9.50743881433967e-29	54.6203084154496	down
AFAP1-AS1	2.67671117669576	2.57156430883262	11.8016623992745	5.20808245371976e-29	9.59976279307263e-29	54.6080229718978	up
SOX18	-1.20770687546396	2.16102350017181	-11.772642878267	6.88334144675428e-29	1.26534740341952e-28	54.3310466651268	down
PDLIM1	-0.982870653297291	6.0491087637805	-11.7529761444303	8.31345254617358e-29	1.52413296679849e-28	54.1435780120143	stable
EPHA10	1.06210063482062	1.11152438560981	11.73671642933	9.71624135444278e-29	1.77653528250133e-28	53.9887328647259	up
SCD5	-1.55229277174759	2.2257580065893	-11.7155260856089	1.19032127847917e-28	2.17058586075613e-28	53.7871321420679	down
RP11-465N4.4	0.961992695666021	1.61934068054213	11.7063263660989	1.29990298099011e-28	2.36409022142735e-28	53.6996784176266	stable
MYH11	-1.86163795275853	2.61468015708373	-11.6942788834448	1.45871088532812e-28	2.64585325477068e-28	53.585218215767	down
BMP2	-1.78256898569021	2.75120519906858	-11.6934786609064	1.46991797633254e-28	2.65910891209229e-28	53.5776180980519	down
HRCT1	-1.19207554334061	1.3372197986377	-11.6771859159996	1.71766292347955e-28	3.09906379315622e-28	53.4229482295155	down
CA2	-2.06248591682038	3.09764922247468	-11.6537762303004	2.14798009664328e-28	3.86523067522617e-28	53.2009518557528	down
IL20RA	-1.31285178938242	1.45733964158181	-11.6440825682217	2.35613447223228e-28	4.22864134226952e-28	53.1091074825852	down
SORBS3	-1.0947146672064	3.64531265356725	-11.6372416718698	2.51498801495947e-28	4.50189455696158e-28	53.0443209624946	down
KCNN4	2.2576901866528	3.35766659816271	11.5992959248062	3.61015956331016e-28	6.4453634088417e-28	52.6853904739053	up
C11orf96	-1.68788513259599	3.54961532585431	-11.589115115126	3.97734437520955e-28	7.08237301277523e-28	52.5892150400026	down
MAOB	-1.61084124305547	2.74825947268855	-11.5752506915766	4.53778605460583e-28	8.05929710739889e-28	52.4583269254006	down
FAM101B	-1.05865909092789	2.57831026864613	-11.5359788085229	6.58842038275117e-28	1.16413133830901e-27	52.0881139984767	down
CLDN12	1.01537103930658	3.42561401464275	11.5359730771514	6.58877854233547e-28	1.16413133830901e-27	52.0880600272525	up
SLCO2A1	-1.76429602724558	3.57709843271639	-11.5329411473956	6.78098704216238e-28	1.19499564929063e-27	52.0595113021689	down
PAQR5	-1.21798662891521	1.58705394872044	-11.5100316615791	8.42534252232896e-28	1.48094938150215e-27	51.8439484344446	down
NR4A3	-1.6184471416162	1.49088290408359	-11.5070942274569	8.66302463050771e-28	1.51881305861343e-27	51.8163287736186	down
NATD1	-0.943944582386002	2.10677729328668	-11.4943740994942	9.77162422409624e-28	1.70878146688042e-27	51.6967774251894	stable
ABLIM3	-1.24492186612544	1.74771676423978	-11.4887425147509	1.03064442692243e-27	1.79769692880075e-27	51.6438752020889	down
WNT3	1.0464043043705	1.59858434688019	11.4767753227755	1.15415136156574e-27	2.00798782803019e-27	51.5315118921974	up
H1F0	1.13253713411693	6.91170774956156	11.4706806274997	1.22259841493268e-27	2.12165933583737e-27	51.4743156661214	up
RAB11FIP1	-1.41570764936288	3.65407105200668	-11.4487934298388	1.50338794077069e-27	2.60231110559799e-27	51.2690724528095	down
CYGB	-1.04124309757144	2.64151194226316	-11.4451457296625	1.55605359165469e-27	2.68665455571772e-27	51.2348910487925	down
SMAD9	-1.15320684008543	1.28459354595071	-11.4250228646038	1.8813234318772e-27	3.24005702156629e-27	51.0464509700136	down
RASAL1	1.3001847616611	1.34477326845004	11.3645692148948	3.32340842781893e-27	5.70923059892321e-27	50.4816081942443	up
PHLDB2	-1.17410963207351	1.66165881121885	-11.2669388969091	8.29727182985283e-27	1.42179381607026e-26	49.5734723943516	down
GMDS	1.09335055270325	2.81083267287204	11.2364101278173	1.10342423545014e-26	1.88605345508019e-26	49.2905379012516	up
CP	2.7131230068236	4.58831797250879	11.2308168536867	1.16252582347275e-26	1.98210652902103e-26	49.2387544001135	up
GADD45B	-1.43855209777572	4.79340312112546	-11.2246091761783	1.23180929292757e-26	2.09499735106385e-26	49.1813021977668	down
PABPC1	1.01934806394556	8.16282271433054	11.1877287980825	1.73670458954998e-26	2.94634957729623e-26	48.8403983134105	up
RP11-440D17.3	0.923517727864243	2.2187361776072	11.1753364696832	1.94887242153215e-26	3.29809179028518e-26	48.7260133853075	stable
HSPB7	-0.932827009703042	1.13819359049369	-11.1680047870554	2.0863268053727e-26	3.52196752788164e-26	48.65837856957	stable
ELTD1	-1.01099113250415	2.53720577904656	-11.1207987778175	3.23342382712047e-26	5.44492604962016e-26	48.2235957811621	down
C12orf49	-0.977951693809095	3.60194130733768	-11.1102580197162	3.56517303578222e-26	5.98878820296422e-26	48.1266761731453	stable
ZDHHC9	1.21534785295583	5.04169241320796	11.0846439187394	4.51907316293301e-26	7.57250097572559e-26	47.8914116003887	up
ANKRD22	1.8634998640805	2.9474302939859	11.0727080754534	5.04637524707118e-26	8.43536254534937e-26	47.7819028236342	up
TSPAN6	1.03996729086116	3.81164163402129	11.0392027985964	6.87619299389917e-26	1.14578238871809e-25	47.4749129914131	up
CYS1	-1.46849300672543	1.44203311855142	-11.0390147099284	6.88813459493277e-26	1.14578238871809e-25	47.4731913670996	down
MROH6	1.67340268703719	2.95391236856167	11.0387379400248	6.90574397986599e-26	1.14591664094127e-25	47.4706580555312	up
NET1	1.21829374067189	5.12558839556883	11.0273429712753	7.67092399709854e-26	1.26979858398573e-25	47.3663946683925	up
SEMA3B	-1.79569492176429	2.6013916725467	-11.0155015426521	8.5554106618013e-26	1.41278209960012e-25	47.258121297411	down
ALG1L	1.92057358563941	2.51419422036814	10.9896333179694	1.08557471032602e-25	1.78831389478828e-25	47.0218591428947	up
TPSAB1	-1.89730570421775	3.13902548683239	-10.9781463717569	1.20651645720715e-25	1.98275716581994e-25	46.9170630012151	down
PCSK9	-1.74019885788396	1.4551229903973	-10.9777333751942	1.21110553914952e-25	1.9855143694711e-25	46.9132965553474	down
CEACAM1	1.50134039877803	3.09999352800343	10.950565759529	1.55435755645651e-25	2.54213873741809e-25	46.6657391676339	up
MATN3	-1.39793453261171	1.88859463354605	-10.907199589694	2.3129921964635e-25	3.77382937317729e-25	46.2714192923207	down
SPDEF	2.2495710598586	3.60553600054849	10.863973483923	3.43397697873361e-25	5.58943269569528e-25	45.87940802706	up
FUT3	1.59593490187483	2.92423972207181	10.855587784594	3.70715111545652e-25	6.01970728747939e-25	45.803479427865	up
LRRC20	0.995375474523199	3.07379574463375	10.8513218847414	3.85429470802365e-25	6.24377432511195e-25	45.7648686979195	stable
SORD	0.942335611297734	2.14253794251414	10.8025100723568	6.01263150174517e-25	9.71709640803365e-25	45.3237940733488	stable
TSPAN12	-1.2830586696548	3.71234583860389	-10.7861490613448	6.97699129485547e-25	1.12489552318946e-24	45.1762501061529	down
BCL2L15	1.45694389844554	1.66594898640879	10.7802842005536	7.35886351930624e-25	1.18366625475633e-24	45.1233971619677	up
PALD1	-0.997807120055553	2.22812661791361	-10.7688216917339	8.16615590117129e-25	1.31042784108208e-24	45.0201550270562	stable
ZFP36	-1.69927614619919	6.73520115741333	-10.7430993303853	1.03121478344952e-24	1.65091193031121e-24	44.7887438290067	down
ARHGEF37	-0.939158583097656	1.38032790746632	-10.7192701145036	1.27961892570261e-24	2.04379416236343e-24	44.5746965918503	stable
AC145343.2	1.06454052291519	1.22986244215269	10.6971965026038	1.56237177251147e-24	2.48957371227295e-24	44.3767050214614	up
RP11-12G12.7	1.18257063712089	2.5358007514283	10.6933852160533	1.6171226349786e-24	2.5708103427865e-24	44.342547169773	up
KCNJ8	-1.29710934691291	2.52042626909686	-10.6888363875324	1.68496793687097e-24	2.67243751847907e-24	44.301790012913	down
FAM134B	-1.33131836601437	1.79691738270097	-10.6639737768358	2.10891455575747e-24	3.33707593277631e-24	44.0792300433297	down
MNX1-AS1	1.12726378985911	1.07077802622817	10.6463220355454	2.47267482975836e-24	3.90362091179445e-24	43.9214317614178	up
DUSP1	-1.79107102991798	7.01852154030661	-10.6182120162406	3.18466452332318e-24	5.01603049631965e-24	43.670507259896	down
LINC01426	0.978707831612306	1.23308534241854	10.6163507306385	3.23842341584657e-24	5.0889510820446e-24	43.6539083598806	stable
FAM114A1	0.83075123464572	4.10423442098089	10.5884564519565	4.16086686694273e-24	6.52347403047113e-24	43.4053848082118	stable
SLC51B	-1.40138003071383	1.32144460243138	-10.5815021680414	4.42885545385787e-24	6.92770509066759e-24	43.343495020418	down
WWTR1	-0.921300451914	3.52670595693436	-10.580265016628	4.47829463337532e-24	6.98900901593128e-24	43.3324878672841	stable
PTGDS	-1.99749893806444	4.46822932488832	-10.5521150912779	5.76382931515631e-24	8.97472966423882e-24	43.0822701069673	down
EHD2	-1.34865622327672	5.23004752379848	-10.4524003663636	1.40401089956008e-23	2.1811741082004e-23	42.1996006577627	down
DNAJB4	-1.05037301826044	2.50470745983736	-10.4490745374119	1.44618734607359e-23	2.24159038641407e-23	42.1702596938285	down
PKM	0.917065411669281	7.11742067055155	10.4433029176689	1.52238648686856e-23	2.35434826313914e-23	42.1193568357314	stable
CADM1	-1.60238813910173	3.13264716415284	-10.4395137454435	1.57456652966033e-23	2.42953478105961e-23	42.085948713338	down
IL34	-0.993442562506432	1.46108474875755	-10.4034159319738	2.16977091419645e-23	3.34036966925955e-23	41.7681026708679	stable
C7	-2.2652120716744	3.60077325483439	-10.3457202548541	3.61667246831573e-23	5.55533924187236e-23	41.2616637410034	down
SOX12	1.06264988320033	2.82426943043593	10.3403849219328	3.79128640839866e-23	5.81046591129862e-23	41.2149299271999	up
RP4-639F20.1	-0.97601465508169	2.44956333351076	-10.3273054076532	4.25555844737393e-23	6.50737861235207e-23	41.1004331677076	stable
VSTM4	-0.943867244585836	1.63910369601302	-10.3078306318458	5.05332986095647e-23	7.71000215922217e-23	40.930139289308	stable
RP11-295G20.2	1.5474395384291	2.45169500465379	10.2865802643329	6.09387256868492e-23	9.27683279429266e-23	40.7445739073277	up
CCDC64	1.23025602277254	2.04817396962306	10.2827995339005	6.30011710923685e-23	9.56944291425285e-23	40.7115872043233	up
CHI3L2	-1.70595452467505	2.30485512322093	-10.254890612863	8.05274675499167e-23	1.22043850820096e-22	40.4683444380148	down
GABARAPL1	-1.02892249221353	4.15300970762481	-10.2143898767283	1.14889983576452e-22	1.73736072725367e-22	40.1161771735025	down
WNT9A	-0.984872513101171	1.70678450734883	-10.1993585979079	1.31055937245736e-22	1.97743692923875e-22	39.9857231722902	stable
CYP27B1	1.01622089287825	1.41416513278989	10.1788081890487	1.5686692147331e-22	2.36166093697124e-22	39.8075872908479	up
CPA3	-1.96082296502432	3.46031156573394	-10.1745626147098	1.62797474106984e-22	2.44554795905206e-22	39.7708170228053	down
CES1	-2.54354703896914	4.13496983441721	-10.1707757081939	1.68274752716421e-22	2.52227211763954e-22	39.7380282852333	down
RP11-218M22.1	-0.856072677435038	2.2633486877321	-10.1673180898314	1.73435268931365e-22	2.59392222392963e-22	39.7080981514972	stable
DTX2	1.02088340753825	3.01728577914959	10.1568160477311	1.90092170137983e-22	2.83682407076814e-22	39.6172332700517	up
ARHGAP29	-0.985037823953885	2.14625953799537	-10.1271101210068	2.46300425308529e-22	3.66761768690866e-22	39.3605715242106	stable
FHDC1	-0.928052421843232	2.22832576033404	-10.1233401615062	2.54522647374954e-22	3.78179619846881e-22	39.3280365667655	stable
TMEM164	-0.863526540834898	3.40756929010412	-10.0893433536787	3.42111212305648e-22	5.0721705824446e-22	39.0350278331542	stable
TPSB2	-1.92718791051761	3.09138119064237	-10.0780265756572	3.77447486020453e-22	5.58393027041105e-22	38.9376460225012	down
EEF1A1P5	-1.71552784141791	4.39002785809488	-10.0716849686526	3.98808111389158e-22	5.88716735860185e-22	38.883109712334	down
LAMB2	-0.934302473206844	4.7513458201181	-10.0513585757742	4.75689240988914e-22	7.00691279383239e-22	38.7084711141719	stable
AC009005.2	1.0726159872466	1.66471059519604	9.99813073759521	7.53876588647401e-22	1.1080686065895e-21	38.2523369603573	up
AADAC	-1.6887100553575	1.28128372131143	-9.97484004748537	9.21663602459231e-22	1.35177328360687e-21	38.0532890131451	down
PXDC1	-1.04324297646038	3.90130474606006	-9.96253478036228	1.02476525796757e-21	1.49976374663924e-21	37.9482584975787	down
SLC22A18	1.04842134765719	2.72029734350738	9.94114178597853	1.23194961341238e-21	1.79912127697482e-21	37.7658803166168	up
XDH	1.4722396086554	1.61871535102559	9.90889580885592	1.62519351074792e-21	2.36833755198735e-21	37.4915075409248	up
HNF4G	1.10217665311455	1.20262745190421	9.90502221484209	1.68011674230466e-21	2.44315483635774e-21	37.458590955754	up
PKDCC	-1.2523947020878	2.01378936540182	-9.89730173503664	1.79513444210088e-21	2.60485465853788e-21	37.3930121879434	down
ARMCX1	-0.952670147539622	2.71139608190586	-9.89657135824633	1.80641156487944e-21	2.6156532637957e-21	37.3868101649163	stable
CNR1	-0.883390909199467	0.878288785040191	-9.86311387381011	2.40576580969466e-21	3.47612771655034e-21	37.1030559533021	stable
SRD5A3	1.28271559081796	3.88097634883257	9.84876146885627	2.71984013148562e-21	3.92162995702578e-21	36.9815437466252	up
GAB2	-0.926927452772472	2.94163171413226	-9.83789858004702	2.98428919286095e-21	4.29385069521343e-21	36.8896593615191	stable
SCARF1	-0.998892210460403	2.22874695126025	-9.83218825824348	3.13337046324012e-21	4.49886032827318e-21	36.8413874664518	stable
CXCL2	-1.95022239034758	4.24045425317193	-9.79994469025416	4.12469984794795e-21	5.90975902584139e-21	36.569196378672	down
POLB	0.881471760502452	2.83821025844968	9.79490452061709	4.30554934393478e-21	6.15594266784805e-21	36.5267068407892	stable
ENTPD6	0.793582523492428	4.16598799134176	9.77518470172997	5.09188692594785e-21	7.26499348011806e-21	36.3606165840646	stable
HCAR2	-1.46053476235476	1.81674381938725	-9.75950656695589	5.8173388841234e-21	8.28272467426337e-21	36.2287397030146	down
FOXF2	-1.11923358192874	2.00723991760797	-9.71793155478441	8.27565270152283e-21	1.17583232134137e-20	35.8797715465192	down
CYP24A1	2.65614807030081	2.66459479360795	9.71674414290999	8.3592538517567e-21	1.18524139852351e-20	35.8698205989045	up
SMARCA2	-0.893421342232124	3.54445805593029	-9.70392967964641	9.31650756731227e-21	1.31822783421306e-20	35.7624867303502	stable
ATF3	-1.56383195561756	3.55810630136822	-9.70359517883188	9.34289888407319e-21	1.31922505982151e-20	35.7596863278621	down
TRAF2	0.859976916609874	3.12681039154608	9.7025804346605	9.42341409125443e-21	1.32784471285858e-20	35.7511914339528	stable
CDKN2B	-1.30747156894857	2.72250030175428	-9.69690506923323	9.88657514840111e-21	1.39023592808444e-20	35.7036921910057	down
BIK	1.33950988229027	2.70863774150801	9.69624276007887	9.94207504706217e-21	1.39516361771531e-20	35.6981503922929	up
TMEM45B	1.42673696403993	3.9059065363657	9.68994193993046	1.04857586387788e-20	1.46843683606717e-20	35.6454427027513	up
SLC22A18AS	1.08185852114878	1.50073113343248	9.64622064805213	1.5161992136992e-20	2.11895054045668e-20	35.2803902683099	up
MAL	-1.3286025313391	2.04288599729877	-9.5738273209297	2.78492431718459e-20	3.8840866755008e-20	34.6785843027255	down
MANEAL	1.22083293347951	2.53325604173825	9.56817801088805	2.91984661822815e-20	4.06394978292162e-20	34.6317608151135	up
NR4A1	-1.8164952707263	3.65616073933974	-9.56766793918205	2.93234289708443e-20	4.0730302562354e-20	34.627534154411	down
EGR1	-1.70197893378402	5.85908948285048	-9.5522409797451	3.33638999987027e-20	4.6248332925031e-20	34.4997780173598	down
PLAGL1	-0.881352370552619	1.52381327186222	-9.54793686786228	3.45864989756671e-20	4.78458261691784e-20	34.4641610601426	stable
GCNT3	1.95834407129681	2.03768511540504	9.54106150976026	3.66322098116982e-20	5.05732127359882e-20	34.4072911711604	up
CST1	2.63903643658229	2.53662399278708	9.53424864335979	3.87775321952752e-20	5.34268221357126e-20	34.3509677922775	up
RGS17	1.01344276446249	1.06722241645166	9.53301619857118	3.91787095913561e-20	5.38707256881146e-20	34.3407820651085	up
ETV1	-1.17492902279675	2.27373311081332	-9.53157961762497	3.96515301400944e-20	5.44111540353006e-20	34.3289104418841	down
ZFPM2-AS1	1.14612752037608	1.08692430044159	9.4916757525595	5.53030609999943e-20	7.5736320485936e-20	33.9996775534383	up
PPP1R14D	2.48492416040161	2.51541839121247	9.48969302106048	5.62234150213334e-20	7.68424229349687e-20	33.9833451844914	up
APLN	-1.32364368046996	2.10814091460648	-9.4450657850652	8.14651719940838e-20	1.1111849459993e-19	33.616401382915	down
DNAJC12	2.1020292823384	2.53641327935061	9.44325736311888	8.26964590342221e-20	1.12572824473731e-19	33.6015586469673	up
RHOV	2.036819212096	2.93980557081661	9.41706578827272	1.02740846919572e-19	1.39580194420614e-19	33.3868248147215	up
ARHGAP23	-0.926767558229462	2.55445994043687	-9.38781706795279	1.30851597552287e-19	1.77417076601709e-19	33.1475475940735	stable
DNTTIP1	1.19115951812307	4.76689538537955	9.37913833067285	1.40572477206278e-19	1.90219106060877e-19	33.07665473482	up
GOLGA7B	1.3288032830155	1.87222098107271	9.34823416964923	1.81364347264824e-19	2.44931653137841e-19	32.8246065425497	up
IER5L	1.15436326596854	2.39199627568406	9.34796352244939	1.81768992936857e-19	2.44992990480112e-19	32.8224019225859	up
SORT1	-0.829060402671631	4.08066080903838	-9.32424045445795	2.2094252307908e-19	2.97204735187243e-19	32.6293442641027	stable
MAP3K8	-0.860996572587924	2.69685981572051	-9.30489800250248	2.58983663890812e-19	3.47690666877035e-19	32.4722057587713	stable
EGR3	-1.05770253091231	1.42196103913134	-9.30131139363055	2.66719124787376e-19	3.57372186846739e-19	32.4430947460015	down
MB	1.50645336924733	1.82405244223126	9.27837904610138	3.2188084606897e-19	4.30436739253015e-19	32.2571599669671	up
RP11-480I12.5	1.00175208739254	1.3564462184227	9.26955803316927	3.45987016257643e-19	4.61767407216658e-19	32.185730546941	up
SIX1	1.44653130648613	2.12470836315637	9.26063712035008	3.72184006887642e-19	4.95760727924555e-19	32.1135437069833	up
SLCO4C1	-1.34749192810142	1.83781901318151	-9.25756459970926	3.8165407966847e-19	5.07384176089467e-19	32.088693284579	down
ID3	-1.12793258591436	4.54387289138448	-9.25242407505788	3.98034628599274e-19	5.28131550009153e-19	32.0471306920427	down
METTL7B	1.66746292500128	2.8888145624122	9.25191042839708	3.99709165687839e-19	5.29323594173022e-19	32.0429786607973	up
RP11-98D18.3	0.831023352201869	1.57438331398058	9.23918752753996	4.43488272308867e-19	5.86160856036138e-19	31.9401888149635	stable
C2CD4A	1.57420114108888	1.72596130617696	9.20791633663935	5.7231321542017e-19	7.54966369277672e-19	31.6879945437531	up
RP3-340N1.2	1.65026140501129	1.56878800866964	9.20535241018016	5.84389234096649e-19	7.69408219409102e-19	31.6673455038072	up
RP11-350J20.12	1.60429764509925	2.57319193543243	9.14881632562335	9.25122361718946e-19	1.21567138861719e-18	31.213118148348	up
OVOL1	0.822930346011498	1.07156047334116	9.13334887397465	1.04863066903772e-18	1.37531945439177e-18	31.0892143179249	stable
FAM43A	-0.891933443601747	2.02244600041217	-9.06568269507273	1.81100368878971e-18	2.37064206478806e-18	30.5490238339129	stable
CLPTM1L	0.868658547463734	5.25794101762913	9.05618503146091	1.95489314529712e-18	2.55409410937286e-18	30.4734450407865	stable
CTSG	-0.964246724598547	0.894146727733079	-9.03856692999487	2.25241306426943e-18	2.93718108954446e-18	30.3334055161636	stable
DCDC2	-0.964518452144877	1.03873128629065	-9.01668878243955	2.68489501137215e-18	3.49446259113703e-18	30.1597918544174	stable
OLFML2A	-0.99743278541651	2.16933820453566	-8.96311226580649	4.12239986597901e-18	5.35519373066226e-18	29.7359843128768	stable
MIR23A	-1.089578418825	0.978400761725362	-8.95950090509005	4.24300138912048e-18	5.50138202923987e-18	29.7074863104127	down
CTA-384D8.34	1.14644797936221	1.4502590478386	8.95475063281649	4.40696854956133e-18	5.70313577002054e-18	29.6700142185918	up
EFNB2	-1.14791876555829	3.52600304473627	-8.91888132583067	5.86505985004758e-18	7.57570230631146e-18	29.3875509433227	down
CHRNB1	0.753122536410676	1.98823077997205	8.90053323403176	6.78620735607733e-18	8.74894785792957e-18	29.2433976753571	stable
ITPKA	1.80670274053056	1.8608887112874	8.89930777044824	6.85259598899347e-18	8.81786880093121e-18	29.2337777908844	up
FMO3	-1.03270244476268	1.95336576307	-8.88450312096416	7.70724147695229e-18	9.89894291390106e-18	29.1176412660192	down
ACY3	1.19482782256083	1.53151124370645	8.88067954587488	7.94459493298655e-18	1.01846123013098e-17	29.087670855617	up
ELMO1	-0.799404753637193	1.83192127026899	-8.87193811253815	8.51474283819269e-18	1.08950368023404e-17	29.0191897301879	stable
C10orf10	-1.26879742045735	5.14663578641222	-8.85626608932852	9.64008182064915e-18	1.23118647971587e-17	28.8965429077606	down
WFDC3	1.50426823520383	1.71316363886229	8.84017281739826	1.09487703438751e-17	1.39571240645287e-17	28.7707721923355	up
DGCR5	0.811754593995319	0.842201155877516	8.82638880416389	1.22083706141006e-17	1.55337849977922e-17	28.6631879310674	stable
RTN4RL2	1.48083455512865	2.16047983750043	8.81972624221348	1.2867584084371e-17	1.63420714069666e-17	28.6112327572579	up
CCNO	1.35539980668168	2.16731370257233	8.79939769783361	1.51044235476078e-17	1.91472432332129e-17	28.4528952591548	up
CHMP4C	0.871600919079048	3.74909341375527	8.79754741197006	1.53261757815799e-17	1.93923040501623e-17	28.4384974498551	stable
CDH1	0.968198405130944	6.01398977556663	8.77038559183388	1.89774412889918e-17	2.39678054798008e-17	28.227408368847	stable
CDKN1C	-0.97965003626083	2.75787460957666	-8.76172853112014	2.03128714079778e-17	2.56069839191143e-17	28.1602352106722	stable
ALDH1A1	-1.82592189890383	4.70601667648389	-8.7516756073746	2.19806075393975e-17	2.76582552433009e-17	28.0822951461061	down
LYPD1	1.14736474112688	1.21671670894818	8.73423608987062	2.5201002614719e-17	3.16520879985973e-17	27.9472505277003	up
COBL	-0.906468064012524	1.69910754849036	-8.69833564663961	3.33713001520919e-17	4.18368137936152e-17	27.6699062108371	stable
RP11-519G16.5	1.56594065402061	1.76840464587588	8.68933780348743	3.57997744222115e-17	4.47989837723821e-17	27.6005327985999	up
NKD2	-1.03539463473933	2.13757128715958	-8.66045414356778	4.48384348677732e-17	5.60069827469255e-17	27.3782149650415	down
EFNB1	-1.05554145984581	3.24347770045573	-8.60336477884576	6.98517201716044e-17	8.70911757898248e-17	26.940485698522	down
CEACAM5	3.29457294810142	5.30596738782154	8.57946396895165	8.40417746594779e-17	1.04592135616357e-16	26.7578955668884	up
CCDC68	-0.872470970039463	1.71684891753044	-8.56958728330037	9.07060919498376e-17	1.12680427522385e-16	26.6825580738659	stable
ETS2	-0.954469112173257	5.23518136494387	-8.56494160523162	9.40188843638626e-17	1.1658341661119e-16	26.6471450824081	stable
KPNA7	0.964742399623243	1.39203159659722	8.52231313868247	1.30576854451277e-16	1.61621442351672e-16	26.3228965726937	stable
LBH	-0.977041568229625	4.9682296979334	-8.49639463258119	1.59344312191489e-16	1.96871052381513e-16	26.1263679647601	stable
NOTCH1	-0.780632105916733	2.72677641280575	-8.49161532045182	1.6529501278042e-16	2.03853885562832e-16	26.0901796471784	stable
FOS	-1.57848465983428	6.25857788578951	-8.47061716280508	1.94150601940734e-16	2.39008502750145e-16	25.9313731803588	down
RERG	-0.889520859561818	1.73857082281757	-8.46031805855681	2.10070394938643e-16	2.58140557384062e-16	25.8535948734112	stable
EEF1A2	2.71520263737097	2.88313308350765	8.44964624721429	2.27927252002132e-16	2.79579830693263e-16	25.7730801327886	up
TSPAN9	-0.774751293295776	3.26337304706195	-8.44631286078282	2.33806433281173e-16	2.86228501008101e-16	25.7479473356021	stable
PDGFRL	1.07280466465309	2.63300922380529	8.44609997518635	2.34186955370264e-16	2.86228501008101e-16	25.7463425022005	up
HIST1H4I	0.990882187940958	3.13744089375103	8.4383827699128	2.48402096108789e-16	3.03059444626466e-16	25.6881879417402	stable
CAMK2N1	-1.3959112630197	3.59817174967125	-8.42618638857914	2.72625137581023e-16	3.3201847112546e-16	25.5963647097907	down
NDN	-1.01991306951252	3.15928183864077	-8.3808451676676	3.84952222476465e-16	4.67981133206682e-16	25.2559183995321	down
SAMD5	-0.798595154022228	1.05176368705941	-8.37065499763593	4.15908741776592e-16	5.0471487881074e-16	25.179604042245	stable
MUC20	1.49632537941352	3.05706014435657	8.35364741813155	4.73143718036843e-16	5.73151004797738e-16	25.0523969278429	up
APLNR	-0.984925702973069	2.11704210009343	-8.33764207536287	5.3408343361689e-16	6.458242938417e-16	24.9328723240049	stable
BEX4	-1.04714321596497	4.30742148328603	-8.28031639569053	8.23056264044524e-16	9.93494463855514e-16	24.5062621796309	down
PLAC8	-1.35173803822444	2.17384784868625	-8.24981854448096	1.03501815192228e-15	1.24714201344699e-15	24.2802508496037	down
RPL22L1	0.92918648897529	3.45505579559903	8.24737498847812	1.05416705048183e-15	1.26797518241377e-15	24.2621709269748	stable
CSF3R	-1.34571962463524	2.66967774913626	-8.22219438825965	1.27305241064456e-15	1.52855940855561e-15	24.0761067611847	down
ESPN	1.22121608580508	1.78732820419438	8.22152464671353	1.2794489944985e-15	1.53353991959222e-15	24.0711640837386	up
SLCO3A1	-0.763014197112714	2.22479890692224	-8.19792555150016	1.5262804186138e-15	1.82618113244668e-15	23.8972076140919	stable
GOT1	0.826376091520535	4.40422538676015	8.18729416419397	1.6523135667535e-15	1.97351637920471e-15	23.8189702125105	stable
MTMR11	0.967343793416013	2.50594407332844	8.17177636904853	1.8549259859085e-15	2.21164252166014e-15	23.7049183593275	stable
HEYL	-0.78753166446067	2.69613279904507	-8.16826678363904	1.90404686350437e-15	2.2662477502792e-15	23.6791476949089	stable
NPM1	0.659307277452063	6.78854160019525	8.16105787799494	2.00900779722141e-15	2.38700926429443e-15	23.6262408258515	stable
AKAP12	-1.34877639497846	2.34700195478919	-8.15682860815254	2.07322326094374e-15	2.45902306776284e-15	23.5952191282251	down
HIST1H3H	1.16938592148607	1.6955679588012	8.15556045319559	2.0928703393846e-15	2.47801661711857e-15	23.5859197090736	up
ASPHD1	1.31740661558834	1.91836456538661	8.15066053559269	2.17052540947928e-15	2.56550836960982e-15	23.5499992974593	up
KLRG2	-0.880989059817853	1.0157984394662	-8.13320103171592	2.47106760667827e-15	2.91568876774149e-15	23.4221468587865	stable
TRIM47	0.887656221613584	3.80182403529408	8.10144196563707	3.12674349974156e-15	3.68296902732944e-15	23.1901431221839	stable
RP11-490M8.1	-0.795214466678901	1.8028959048762	-8.07099840500406	3.91540310364421e-15	4.60397399428508e-15	22.9684310238349	stable
TMEM106B	0.738799332743252	3.1014259708793	8.06478494588967	4.09900719927053e-15	4.81157127349828e-15	22.9232622516888	stable
SLC41A2	0.84311798366735	2.81520341407313	8.01982848151137	5.70590266479694e-15	6.68629831166926e-15	22.5972824774243	stable
REEP6	1.35373021309128	2.65904187491303	8.01556746182666	5.88717542913696e-15	6.88688446427342e-15	22.5664616932424	up
AMOTL2	-0.832583888830595	3.62110966224477	-8.01401050226551	5.95481969867976e-15	6.95408738784178e-15	22.5552031852214	stable
TRIM31-AS1	0.705583789049027	0.909542700452723	8.01163997703836	6.05928597782442e-15	7.06398809722437e-15	22.5380650894885	stable
PRKD1	-0.73127761543381	1.54262754896848	-8.00079783816138	6.56060635514804e-15	7.63538145769789e-15	22.459732047786	stable
CA9	2.03411735912137	2.07622435750804	7.99450956363309	6.86989194865571e-15	7.98171432535467e-15	22.41433917187	up
CNTD2	1.08167825313722	1.11212918434285	7.99352117627652	6.91979640271371e-15	8.02602235824958e-15	22.4072069569466	up
JUN	-0.996733740244969	5.83636450683242	-7.98652826516817	7.28323887012146e-15	8.43322395487748e-15	22.3567662973284	stable
LRRC4	-1.01752257471442	1.5475929410011	-7.97699475838616	7.80923148431417e-15	9.02694215644451e-15	22.2880572810612	down
DPY19L1	0.92690469502197	3.99678964537915	7.96194338408584	8.71691243837592e-15	1.00591104618822e-14	22.179714960797	stable
FAXDC2	-1.2434309502179	2.57430371949878	-7.91778385133354	1.20244568764116e-14	1.38524993069472e-14	21.8627998047735	down
BSPRY	0.814931401185607	3.77827302029435	7.88604845388851	1.51387365145988e-14	1.74108234451204e-14	21.6359272219792	stable
PRSS22	1.19613290183008	3.28285697198899	7.8823087658823	1.5554491434741e-14	1.78588605361841e-14	21.6092411855169	up
LBX2-AS1	0.709013701596551	2.25189605291215	7.87992809664322	1.58250048481491e-14	1.81389131200634e-14	21.5922583072149	stable
JUNB	-0.972919549118779	6.54577349150728	-7.86457315434958	1.7684716480432e-14	2.02365379859977e-14	21.4828212243267	stable
EFR3B	-0.675983554634934	0.909523161471393	-7.85178489227671	1.93968074023631e-14	2.21584968985119e-14	21.391809287737	stable
BAIAP2L2	1.16872875450327	1.36093821179173	7.80315012135648	2.75352879022749e-14	3.14031209855376e-14	21.0467816421037	up
CXCL3	-1.10220288248858	1.74810849798918	-7.7984053254891	2.84901440283776e-14	3.24378601458322e-14	21.0132140803448	down
RP11-43F13.1	0.837767162561355	2.08423478200462	7.7839271720472	3.16101628735307e-14	3.59302184662465e-14	20.9108894931218	stable
SREBF2	-0.649252093335979	4.57992543338225	-7.77178902400496	3.44836942166261e-14	3.91312470145408e-14	20.8252221822084	stable
RASGEF1A	0.848693418282267	1.34847353639256	7.76596542301705	3.595230364539e-14	4.07300184155415e-14	20.7841596418817	stable
SMIM10	-0.698092813426207	1.87458184401795	-7.76342642042409	3.6611739126233e-14	4.14083019636665e-14	20.7662648387311	stable
SLC24A3	-0.922456175076717	1.84452712510346	-7.76296037294718	3.67340707692538e-14	4.14778746103164e-14	20.7629806698671	stable
CACHD1	-1.06097744817107	1.99470058143205	-7.71149883367812	5.30415384287424e-14	5.97922796833097e-14	20.401327995954	down
SYT12	1.27003550864899	1.21641269497413	7.68236948355822	6.52463960545307e-14	7.34291123914026e-14	20.1974885998605	up
PALM	-0.81398363948971	2.13839558202092	-7.68162537529938	6.5591950316067e-14	7.36963922826321e-14	20.1922897931905	stable
VPS37D	0.753606046297498	1.49632954779982	7.62594255117513	9.72788809841217e-14	1.0911874478811e-13	19.8044252857041	stable
LAMA3	-1.36425068501594	2.49371044910342	-7.61816007837011	1.02769326932489e-13	1.150881460886e-13	19.7503999767993	down
RAB15	1.04605603127865	3.46210085995372	7.61560711685001	1.04636069915672e-13	1.16986556856538e-13	19.732687383351	up
ALDH3B2	1.20109539190839	1.67721845492515	7.6020074473094	1.15157617740533e-13	1.28539272175194e-13	19.6384142572205	up
TMEM246	-0.933576356550725	1.19258408154882	-7.58104406351262	1.33450358072546e-13	1.48714287917445e-13	19.4933669992698	stable
COL4A5	-0.869512553377542	1.39169893735761	-7.51071964477732	2.18315395506747e-13	2.42889232847637e-13	19.0091966624218	stable
TMEM92	0.919695610191674	2.64867530192153	7.50507776208837	2.27073014688773e-13	2.52221166152676e-13	18.9705146317644	stable
SNHG15	0.776989972394526	2.92486351770242	7.46890481395167	2.92037972675096e-13	3.23853491649456e-13	18.7230753947539	stable
CLDN10-AS1	1.08233711157722	0.999975474109269	7.46373106649699	3.0271522598534e-13	3.35149000198055e-13	18.6877654442439	up
ABLIM1	-0.950043556046515	3.91035193992813	-7.43461029720905	3.70383030651331e-13	4.09402312648635e-13	18.4893990444089	stable
FNDC4	1.12118585167078	2.36985874456493	7.4292089710444	3.84478718869854e-13	4.24295285225309e-13	18.4526766356759	up
FOXO6	0.885736740568687	1.28050540231733	7.40824183289995	4.44377156888263e-13	4.89604557347004e-13	18.310335460811	stable
EGFL7	-1.02975512509978	4.09677547568855	-7.39656679251431	4.81618582814281e-13	5.29780441095709e-13	18.2312209323612	down
HIST1H2BC	1.23561696164396	2.63006665130607	7.38424495931013	5.24255969371138e-13	5.75752932546081e-13	18.1478358738105	up
ENPP2	-0.897362586031312	3.16662374786776	-7.34358671092811	6.93037569284708e-13	7.59890067929535e-13	17.8735109277303	stable
S100A2	1.71580338517567	3.19315844589293	7.33174433042713	7.5155652095596e-13	8.22731215556926e-13	17.7938463545239	up
CTD-2619J13.13	1.14149006304907	1.50181809335948	7.31890526389698	8.20499163751674e-13	8.96763509100387e-13	17.7075980175674	up
XKR9	0.703496405628095	0.969090121943153	7.31375841576785	8.4985152182809e-13	9.27357980618812e-13	17.6730586784369	stable
CHPT1	-0.772644904853646	2.73896581796423	-7.29395233193906	9.72759097134132e-13	1.05977908026434e-12	17.5403335583019	stable
CTC-431G16.2	0.954620223135468	0.94560920288171	7.26505859753316	1.18400940041788e-12	1.28786987413875e-12	17.3472489581147	stable
HIST1H2BK	1.04455537306723	5.85787614154957	7.26190592653618	1.20962700120971e-12	1.31363951405259e-12	17.3262197376432	up
PTN	-1.2188813193034	2.20432195914969	-7.25945008474416	1.22995948090771e-12	1.33359676626241e-12	17.3098438545619	down
HEY1	-0.878349438688152	2.3351604472812	-7.22953302084837	1.50633877988028e-12	1.63067150456881e-12	17.1107248999432	stable
MAGEH1	-0.689919184142	3.83593630703217	-7.18637812027577	2.01554703187614e-12	2.1784517840563e-12	16.8247124700652	stable
TFAP2C	0.876146993250512	2.73731151952764	7.16950695065889	2.25772109901481e-12	2.43633827456978e-12	16.7132880680023	stable
SCARA3	-0.951427337083277	2.37657664402154	-7.13438742357853	2.85725146938145e-12	3.07842891329881e-12	16.4820495214177	stable
CKLF	0.666213853257169	3.39631379583715	7.1338795905562	2.86697861892902e-12	3.08403693708138e-12	16.4787127837839	stable
ZDHHC2	-0.694407446856609	2.78413750501679	-7.13099891578	2.9227749647168e-12	3.13910634005804e-12	16.4597889737244	stable
HTR3A	1.19286719269782	1.14014884009933	7.09821292619517	3.6381098780098e-12	3.90124361132497e-12	16.2448637062084	up
LACTB2	0.733013459407947	4.01981715377812	7.06090722098917	4.66265651502137e-12	4.99204355297421e-12	16.0013254466669	stable
SPNS2	-1.09332264881967	2.85386506397274	-7.03984567887087	5.36126291230533e-12	5.73100518211949e-12	15.8643104288219	down
FSTL3	-1.00619959910168	3.69469168041929	-7.03660249875037	5.47760644361541e-12	5.84620906814665e-12	15.843242774632	down
RP11-254I22.3	0.915574809641289	0.973864494622295	7.03479127432962	5.54365695746275e-12	5.90745944529625e-12	15.8314806557568	stable
GSDMC	0.99110048653527	1.37340732657227	6.9233715823129	1.1532716397109e-11	1.227037844435e-11	15.1128533413714	stable
C15orf52	-0.663811760745893	1.68750570438104	-6.82411867802794	2.19709736034168e-11	2.33398816160907e-11	14.4809161244882	stable
HIF3A	-0.934157943036221	1.23553163272117	-6.817399750931	2.29445400932248e-11	2.4336199601212e-11	14.4384183421131	stable
TMEM64	-0.701283465112809	2.46079496182423	-6.79027259919737	2.7324385367538e-11	2.8936693820902e-11	14.2672005419529	stable
EGFL6	-0.776129862731303	2.67289404518233	-6.75079705281442	3.51979217307597e-11	3.72170273184156e-11	14.0190869629353	stable
LURAP1L	-0.672926508434706	3.20654226008505	-6.73488892859374	3.89658360807419e-11	4.11373068220836e-11	13.9194507266232	stable
DLL4	-0.636367201464105	2.53906596628885	-6.6580415280072	6.35096728462246e-11	6.69452811145675e-11	13.4409799480649	stable
MIR210HG	0.676915020636864	1.8691476139718	6.6559658830571	6.43491074232116e-11	6.77254494793678e-11	13.4281219293785	stable
CLCF1	0.888807590011247	3.04047125494229	6.61644934226601	8.25719349769361e-11	8.6770507941865e-11	13.1839868685624	stable
BMP5	-0.999400923474409	2.04025902722349	-6.60332277310337	8.96782213358153e-11	9.40931491554247e-11	13.1031674753827	stable
RGAG4	-0.601796729883877	1.54109901351118	-6.48419659159701	1.88535917659236e-10	1.97513818500152e-10	12.3760588364532	stable
APCDD1	-0.680865220571987	1.89646668727266	-6.46301321603101	2.14917489271892e-10	2.24806330802807e-10	12.2479628690254	stable
PIK3R3	-0.631481647738662	2.42056626633794	-6.33366876477379	4.74486686824061e-10	4.955588367749e-10	11.473727350764	stable
RASSF9	-0.702572662541502	1.36766582882931	-6.24594306566208	8.05791611135573e-10	8.40290334548105e-10	10.9563917348373	stable
NR2F1	-0.727546025126122	2.95311014450078	-6.17392604945749	1.23892039416275e-09	1.2899903951435e-09	10.5364199476043	stable
WFDC10B	0.808289913857818	1.18879268460921	6.16110189685431	1.3369700022844e-09	1.38995966700909e-09	10.4620837185719	stable
MGST1	0.797548555781667	5.04095490943939	6.01685497940804	3.12056724712713e-09	3.23931029306043e-09	9.63533116717618	stable
MIR126	-0.659626278576693	0.928525838225321	-5.97303860179728	4.02353288748472e-09	4.17028788642033e-09	9.38762486326887	stable
PDGFA	-0.707965382709572	2.9481615001326	-5.91303555101233	5.68407672226241e-09	5.88245876264486e-09	9.05101492045143	stable
BMP6	-1.05094864064651	1.8248051105031	-5.88160702321674	6.80374291204806e-09	7.03053434244967e-09	8.87590912613561	down
CSPG4	-0.572165274522732	1.76638700807331	-5.81721176675761	9.80967144631061e-09	1.01213251533795e-08	8.51972178991623	stable
PAQR8	-0.584291881028289	2.08700784014916	-5.79924233076847	1.08576278239411e-08	1.11856528337279e-08	8.42095171639119	stable
PPP1R14C	-1.03502245327511	2.87202694811995	-5.7624324190058	1.33559462801189e-08	1.37386958718568e-08	8.21947550348075	down
PBX1	-0.551438367445396	1.78755232684349	-5.6913685477263	1.9858439202551e-08	2.03967703857527e-08	7.83375851933361	stable
FAM171A1	-0.66550167451568	2.181510789984	-5.63700886781013	2.68228920009931e-08	2.7508589991996e-08	7.54160331032408	stable
CBX6	-0.613411742155468	3.06192332079892	-5.52925302461121	4.8326387186343e-08	4.9487381473102e-08	6.96992304865567	stable
TRPC6	-0.772360796347648	1.9544314721499	-5.45067910872944	7.37886710256074e-08	7.54480864159883e-08	6.55933589767797	stable
ARNT2	-0.682857952879649	1.7598509310171	-5.33685465560744	1.34989720936983e-07	1.37818846824884e-07	5.97398300181727	stable
DLL1	-0.585068852265901	1.57888221664878	-5.2145690791003	2.55194866091087e-07	2.60153809677312e-07	5.35762863350777	stable
NEO1	-0.578998244621159	2.93476257006275	-5.19852421868365	2.77176331960153e-07	2.82140684174364e-07	5.2777239511202	stable
PLCB4	-0.558862761591104	1.07210456612433	-5.15427287904114	3.47725691428313e-07	3.53426112599269e-07	5.05851377266132	stable
F8A1	0.544260258024545	2.80562440023701	5.14380626146001	3.66796681779186e-07	3.72254965734233e-07	5.00691511216583	stable
ELN	-0.916472837204493	3.67678230382617	-5.06555229913765	5.4516075489466e-07	5.52451166178541e-07	4.62417835862276	stable
TOX	-0.589924372663842	1.96080994332473	-4.89020581512615	1.30011777841318e-06	1.31554944343886e-06	3.78613819619782	stable
IFNLR1	-0.406370774956241	1.48004639157991	-4.88436210608325	1.33772515293672e-06	1.35159785822643e-06	3.75867718568895	stable
TNFRSF19	-0.701543294566441	2.63469306776336	-4.86159881429076	1.49447033730241e-06	1.50773486692344e-06	3.65199576677902	stable
KCTD15	-0.41058086369829	1.80533595894909	-4.41784433687035	1.18598309290026e-05	1.19474219993793e-05	1.6648331740082	stable
MATN2	-0.584148257965949	1.8537472067326	-4.38928122507489	1.34728878582954e-05	1.35523739223562e-05	1.54300130502809	stable
ADAMTSL2	-0.484984381708511	2.24525499758397	-4.21316687674322	2.91174509544851e-05	2.92460994859482e-05	0.808203025170412	stable
IGFBP4	-0.433776738533885	7.58368023761202	-3.80755499258068	0.000155008552728407	0.000155464460236431	-0.775891496190442	stable
SPRY1	-0.271490353877783	3.62301060707955	-2.64120926542624	0.00847966383975267	0.0084921156221899	-4.47112995148552	stable
FRZB	-0.130053315769215	2.40449528083358	-1.00769680797892	0.314012556513967	0.314012556513967	-7.43270080904015	stable
