# Supplementary material for: The Prognostic Value of Bone Morphogenetic Proteins and Their Receptors in Lung Adenocarcinoma
Source: Front Oncol. 2021 Oct 22;11:608239. doi: 10.3389/fonc.2021.608239 (PMC8569625; doi:10.3389/fonc.2021.608239)
Supplement: Supplementary Table S4 — The univariate Cox proportional hazard model of hub genes as potential prognostic factors in module genes. [file DataSheet_4.csv]

	beta	HR (95% CI for HR)	wald.test	p.value
CA4	-0.28	0.75 (0.61-0.93)	6.7	0.0096
ADAMTS8	-0.37	0.69 (0.56-0.86)	11	0.0011
ADRB2	-0.35	0.7 (0.56-0.87)	10	0.0016
AGER	-0.11	0.9 (0.83-0.97)	7.4	0.0064
CLEC3B	-0.23	0.79 (0.7-0.9)	14	0.00019
BTNL9	-0.35	0.7 (0.55-0.9)	8	0.0046
TCF21	-0.3	0.74 (0.59-0.93)	7	0.0083
FIGF	-0.29	0.75 (0.64-0.87)	14	0.00024
SCN4B	-0.41	0.66 (0.51-0.85)	10	0.0016
GDF10	-0.31	0.73 (0.6-0.9)	8.7	0.0032
FMO2	-0.22	0.8 (0.69-0.92)	9.1	0.0025
EFCC1	-0.4	0.67 (0.52-0.86)	9.6	0.0019
GIMAP8	-0.27	0.76 (0.62-0.93)	7.3	0.007
VIPR1	-0.34	0.71 (0.58-0.87)	11	0.00094
INMT	-0.19	0.82 (0.73-0.93)	11	0.0011
ADRB1	-0.25	0.78 (0.64-0.94)	6.7	0.0096
ERG	-0.34	0.71 (0.55-0.92)	6.7	0.0096
PHACTR1	-0.33	0.72 (0.56-0.92)	7	0.008
COL6A6	-0.38	0.68 (0.53-0.88)	8.4	0.0037
KAL1	-0.26	0.77 (0.67-0.89)	12	0.00048
RAI2	-0.25	0.78 (0.65-0.94)	6.8	0.0092
CGNL1	-0.29	0.75 (0.63-0.9)	9.9	0.0017
ABI3BP	-0.23	0.79 (0.67-0.94)	7	0.0082
ADH1B	-0.14	0.87 (0.79-0.96)	8.3	0.004
MAMDC2	-0.2	0.82 (0.7-0.95)	6.8	0.0092
TNS1	-0.2	0.82 (0.71-0.95)	7.1	0.0077
SFTPC	-0.06	0.94 (0.9-0.98)	8.2	0.0043
RP11-401P9.4	-0.38	0.68 (0.53-0.88)	8.4	0.0038
GPX3	-0.18	0.84 (0.74-0.96)	7	0.0082
TBX4	-0.24	0.79 (0.66-0.94)	6.9	0.0087
SCN7A	-0.29	0.75 (0.63-0.9)	10	0.0015
ITGA8	-0.28	0.75 (0.63-0.9)	9.1	0.0025
CRTAC1	-0.16	0.85 (0.77-0.94)	9.9	0.0017
CASS4	-0.43	0.65 (0.51-0.84)	11	0.00079
MFAP4	-0.13	0.88 (0.79-0.96)	7.2	0.0073
KCNK3	-0.21	0.81 (0.69-0.94)	7.2	0.0073
IL33	-0.17	0.84 (0.75-0.96)	7	0.008
PGM5	-0.31	0.73 (0.59-0.91)	7.8	0.0052
CHRDL1	-0.21	0.81 (0.72-0.92)	11	0.00094
GPC3	-0.15	0.86 (0.77-0.96)	6.9	0.0088
MS4A15	-0.13	0.88 (0.8-0.96)	7.4	0.0067
CCDC69	-0.25	0.78 (0.66-0.92)	8.4	0.0038
MVB12B	-0.41	0.67 (0.53-0.84)	11	0.00077
MYOZ1	-0.32	0.72 (0.58-0.91)	7.9	0.0049
MS4A2	-0.36	0.7 (0.55-0.88)	9.1	0.0025
MOCS1	-0.4	0.67 (0.52-0.87)	9.1	0.0025
SEPP1	-0.22	0.8 (0.71-0.92)	11	0.00094
SH3BP5	-0.34	0.71 (0.57-0.89)	9.3	0.0023
NDRG2	-0.25	0.78 (0.65-0.93)	7.6	0.006
GPRIN2	-0.22	0.81 (0.7-0.93)	8.8	0.003
PDGFB	0.23	1.3 (1.1-1.5)	6.7	0.0098
KHDRBS2	-0.34	0.71 (0.57-0.89)	9.2	0.0025
MAOB	-0.2	0.82 (0.71-0.94)	8	0.0048
SMAD9	-0.35	0.7 (0.56-0.89)	8.9	0.0029
PCSK9	0.17	1.2 (1.1-1.3)	8.4	0.0037
PTGDS	-0.15	0.86 (0.78-0.95)	8.2	0.0043
DNAJB4	0.28	1.3 (1.1-1.6)	9.3	0.0023
CADM1	-0.17	0.85 (0.75-0.96)	6.9	0.0087
C7	-0.13	0.88 (0.81-0.96)	8.2	0.0042
CPA3	-0.14	0.87 (0.79-0.96)	7.7	0.0055
MAL	-0.22	0.8 (0.69-0.94)	7.8	0.0051
SLCO4C1	-0.19	0.83 (0.72-0.95)	6.9	0.0087
EFNB2	0.19	1.2 (1-1.4)	6.7	0.0098
FMO3	-0.3	0.74 (0.61-0.89)	10	0.0013
AKAP12	0.2	1.2 (1.1-1.4)	13	0.00027
LAMA3	0.17	1.2 (1.1-1.3)	10	0.0015
FSTL3	0.24	1.3 (1.1-1.5)	13	0.00037
GOLM1	0.25	1.3 (1.1-1.5)	9.3	0.0023
B3GNT3	0.17	1.2 (1.1-1.3)	8.2	0.0043
LGR4	0.21	1.2 (1.1-1.4)	7.6	0.006
BZW2	0.3	1.4 (1.1-1.7)	7	0.008
FERMT1	0.22	1.2 (1.1-1.4)	8.7	0.0033
RP11-783K16.5	0.25	1.3 (1.1-1.5)	8.5	0.0036
PKP3	0.32	1.4 (1.1-1.7)	11	0.0012
LAD1	0.22	1.2 (1.1-1.5)	7.3	0.0068
SEMA4B	0.27	1.3 (1.1-1.5)	12	0.00051
RP11-295G20.2	0.18	1.2 (1.1-1.3)	9.6	0.002
IER5L	0.27	1.3 (1.1-1.5)	13	0.00026
BAIAP2L2	0.2	1.2 (1.1-1.4)	10	0.0012
