# Supplementary material for: The Prognostic Value of Bone Morphogenetic Proteins and Their Receptors in Lung Adenocarcinoma
Source: Front Oncol. 2021 Oct 22;11:608239. doi: 10.3389/fonc.2021.608239 (PMC8569625; doi:10.3389/fonc.2021.608239)
Supplement: Supplementary Table S5 — The re-established risk model based on BMP5 and 20 hub genes. [file DataSheet_5.csv]

	var	coef
1	(Intercept)	-1.30621893540193
2	AGER	-0.0172123297551017
3	GIMAP8	-0.15323472213534
4	ERG	-0.0319193037938197
5	KAL1	-0.0739227808406056
6	RP11-401P9.4	-0.154217651291886
7	CRTAC1	-0.0124602812019412
8	CHRDL1	-0.0516941952037638
9	SH3BP5	-0.0392240824871688
10	GPRIN2	-0.0781836047413223
11	PDGFB	0.117143674697417
12	KHDRBS2	-0.0881194608938377
13	PCSK9	0.0566551481367854
14	DNAJB4	0.168868978186526
15	CPA3	-0.0379485152506951
16	EFNB2	0.19420325302345
17	FMO3	-0.0661150573523119
18	LAMA3	0.0155986045566009
19	FSTL3	0.0577828298009292
20	LGR4	0.0906168530476363
21	RP11-295G20.2	0.0820286062500449
22	BMP5	-0.0506771444289872
